# Supplementary material for: Characterization and quantification of proteins secreted by single human embryos prior to implantation
Source: EMBO Mol Med. 2015 Oct 16;7(11):1465–79. doi: 10.15252/emmm.201505344 (PMC4644378; doi:10.15252/emmm.201505344)
Supplement: Supplementary file 2 [file emmm0007-1465-sd2.zip › Table_EV1/Table_EV1_README.txt]

Table EV1. List of proteins identified within the human blastocoel using urea-based and Monoprep-based protocols.
