# Supplementary material for: Characterization and quantification of proteins secreted by single human embryos prior to implantation
Source: EMBO Mol Med. 2015 Oct 16;7(11):1465–79. doi: 10.15252/emmm.201505344 (PMC4644378; doi:10.15252/emmm.201505344)
Supplement: Supplementary file 2 [file emmm0007-1465-sd2.zip › Table_EV1/Table_EV1.xlsx]

## Sheet: Urea
Accession	Protein names	Intensity sample	Number of peptides identified	Mw (KDa)	Abundance score (intensity/Mw)	Abundance rank
P08779	Keratin, type I cytoskeletal 16 (Cytokeratin-16) (CK-16) (Keratin-16) (K16)	270000000	36	51.211	5.2723e+06	1
Q9BYR8	Keratin-associated protein 3-1 (High sulfur keratin-associated protein 3.1) (Keratin-associated protein 3.1)	23000000	2	10.527	2.18486e+06	2
Q04695	Keratin, type I cytoskeletal 17 (39.1) (Cytokeratin-17) (CK-17) (Keratin-17) (K17)	89000000	35	48.052	1.85216e+06	3
P02533	Keratin, type I cytoskeletal 14 (Cytokeratin-14) (CK-14) (Keratin-14) (K14)	81000000	24	51.504	1.57269e+06	4
Q01469	Fatty acid-binding protein, epidermal (Epidermal-type fatty acid-binding protein) (E-FABP) (Fatty acid-binding protein 5) (Psoriasis-associated fatty acid-binding protein homolog) (PA-FABP)	14000000	9	15.147	924275	5
Q9BYR7	Keratin-associated protein 3-2 (High sulfur keratin-associated protein 3.2) (Keratin-associated protein 3.2)	9500000	1	10.395	913901	6
P78386	Keratin, type II cuticular Hb5 (Hair keratin K2.12) (Keratin-85) (K85) (Type II hair keratin Hb5) (Type-II keratin Kb25)	41000000	23	55.739	735571	7
Q9BYR6	Keratin-associated protein 3-3 (High sulfur keratin-associated protein 3.3) (Keratin-associated protein 3.3)	7000000	1	10.353	676133	8
Q3LI64	Keratin-associated protein 6-1	4200000	2	7.271	577637	9
P47929	Galectin-7 (Gal-7) (HKL-14) (PI7) (p53-induced gene 1 protein)	8200000	7	15.058	544561	10
O76011	Keratin, type I cuticular Ha4 (Hair keratin, type I Ha4) (Keratin-34) (K34)	25000000	14	49.368	506401	11
Q8IUC0	Keratin-associated protein 13-1 (High sulfur keratin-associated protein 13.1)	8900000	6	18.3	486339	12
P02538	Keratin, type II cytoskeletal 6A (Cytokeratin-6A) (CK-6A) (Cytokeratin-6D) (CK-6D) (Keratin-6A) (K6A) (Type-II keratin Kb6) (allergen Hom s 5)	26000000	6	59.978	433492	13
Q15323	Keratin, type I cuticular Ha1 (Hair keratin, type I Ha1) (Keratin-31) (K31)	19000000	8	47.184	402679	14
Q52LG2	Keratin-associated protein 13-2	7200000	9	18.706	384903	15
P22528	Cornifin-B (14.9 kDa pancornulin) (Small proline-rich protein IB) (SPR-IB)	3400000	3	9.876	344269	16
Q8IUC1	Keratin-associated protein 11-1 (High sulfur keratin-associated protein 11.1)	5200000	5	17.066	304699	17
P10599	Thioredoxin (Trx) (ATL-derived factor) (ADF) (Surface-associated sulphydryl protein) (SASP)	3500000	6	11.724	298533	18
O43790	Keratin, type II cuticular Hb6 (Hair keratin K2.11) (Keratin-86) (K86) (Type II hair keratin Hb6) (Type-II keratin Kb26)	13000000	6	53.44	243263	19
P01040	Cystatin-A (Cystatin-AS) (Stefin-A) [Cleaved into: Cystatin-A, N-terminally processed]	2600000	4	10.994	236493	20
P04259	Keratin, type II cytoskeletal 6B (Cytokeratin-6B) (CK-6B) (Keratin-6B) (K6B) (Type-II keratin Kb10)	14000000	6	60	233333	21
P04792	Heat shock protein beta-1 (HspB1) (28 kDa heat shock protein) (Estrogen-regulated 24 kDa protein) (Heat shock 27 kDa protein) (HSP 27) (Stress-responsive protein 27) (SRP27)	4600000	8	22.757	202136	22
Q14525	Keratin, type I cuticular Ha3-II (Hair keratin, type I Ha3-II) (Keratin-33B) (K33B)	9100000	12	46.162	197132	23
P55000	Secreted Ly-6/uPAR-related protein 1 (SLURP-1) (ARS component B) (ARS(component B)-81/S) (Anti-neoplastic urinary protein) (ANUP)	1900000	3	11.173	170053	24
Q5T749	Keratinocyte proline-rich protein (hKPRP)	8800000	22	64.063	137365	25
P15090	Fatty acid-binding protein, adipocyte (Adipocyte lipid-binding protein) (ALBP) (Adipocyte-type fatty acid-binding protein) (A-FABP) (AFABP) (Fatty acid-binding protein 4)	1900000	5	14.702	129234	26
P78385	Keratin, type II cuticular Hb3 (Hair keratin K2.10) (Keratin-83) (K83) (Type II hair keratin Hb3) (Type-II keratin Kb23)	5200000	5	54.134	96057.9	27
Q06830	Peroxiredoxin-1 (EC 1.11.1.15) (Natural killer cell-enhancing factor A) (NKEF-A) (Proliferation-associated gene protein) (PAG) (Thioredoxin peroxidase 2) (Thioredoxin-dependent peroxide reductase 2)	2100000	6	22.085	95087.2	28
P04406	Glyceraldehyde-3-phosphate dehydrogenase (GAPDH) (EC 1.2.1.12) (Peptidyl-cysteine S-nitrosylase GAPDH) (EC 2.6.99.-)	3200000	11	36.012	88859.3	29
P35321	Cornifin-A (19 kDa pancornulin) (SPRK) (Small proline-rich protein IA) (SPR-IA)	870000	2	9.866	88181.6	30
Q9UGL9	Cysteine-rich C-terminal protein 1 (Protein NICE-1)	790000	1	9.725	81233.9	31
Q8N1N4	Keratin, type II cytoskeletal 78 (Cytokeratin-78) (CK-78) (Keratin-5b) (Keratin-78) (K78) (Type-II keratin Kb40)	3700000	22	56.802	65138.6	32
Q9HCY8	Protein S100-A14 (S100 calcium-binding protein A14) (S114)	720000	2	11.649	61807.9	33
P02768	Serum albumin	3900000	28	69.287	56287.6	34
P31151	Protein S100-A7 (Psoriasin) (S100 calcium-binding protein A7)	610000	2	11.458	53237.9	35
P06702	Protein S100-A9 (Calgranulin-B) (Calprotectin L1H subunit) (Leukocyte L1 complex heavy chain) (Migration inhibitory factor-related protein 14) (MRP-14) (p14) (S100 calcium-binding protein A9)	630000	3	13.227	47629.8	36
Q5T750	Skin-specific protein 32	1200000	5	26.208	45787.5	37
Q8WWY7	WAP four-disulfide core domain protein 12 (Putative protease inhibitor WAP12) (Whey acidic protein 2)	520000	2	12.036	43203.7	38
P31944	Caspase-14 (CASP-14) (EC 3.4.22.-) [Cleaved into: Caspase-14 subunit p19; Caspase-14 subunit p10]	1100000	8	27.648	39785.9	39
P05089	Arginase-1 (EC 3.5.3.1) (Liver-type arginase) (Type I arginase)	1300000	5	34.695	37469.4	40
P01834	Ig kappa chain C region	420000	1	11.596	36219.4	41
Q3LI77	Keratin-associated protein 13-4	640000	4	17.735	36086.8	42
Q6KB66	Keratin, type II cytoskeletal 80 (Cytokeratin-80) (CK-80) (Keratin-80) (K80) (Type-II keratin Kb20)	1800000	15	50.468	35666.2	43
Q02413	Desmoglein-1 (Cadherin family member 4) (Desmosomal glycoprotein 1) (DG1) (DGI) (Pemphigus foliaceus antigen)	3900000	22	113.62	34324.9	44
Q9BYQ3	Keratin-associated protein 9-3 (Keratin-associated protein 9.3) (Ultrahigh sulfur keratin-associated protein 9.3)	550000	2	16.834	32672	45
Q9BYE3	Late cornified envelope protein 3D (Late envelope protein 16) (Small proline-rich-like epidermal differentiation complex protein 6A) (Small proline-rich-like epidermal differentiation complex protein 6B)	300000	1	9.433	31803.2	46
P31949	Protein S100-A11 (Calgizzarin) (Metastatic lymph node gene 70 protein) (MLN 70) (Protein S100-C) (S100 calcium-binding protein A11)	360000	2	11.727	30698.4	47
P15924	Desmoplakin (DP) (250/210 kDa paraneoplastic pemphigus antigen)	10000000	171	331.399	30175.1	48
Q9BYR3	Keratin-associated protein 4-4 (Keratin-associated protein 4-13) (Keratin-associated protein 4.13) (Keratin-associated protein 4.4) (Ultrahigh sulfur keratin-associated protein 4.13) (Ultrahigh sulfur keratin-associated protein 4.4)	500000	1	18.002	27774.7	49
Q14533	Keratin, type II cuticular Hb1 (Hair keratin K2.9) (Keratin, hair, basic, 1) (Keratin-81) (K81) (Metastatic lymph node 137 gene protein) (MLN 137) (Type II hair keratin Hb1) (Type-II keratin Kb21) (ghHKb1) (ghHb1)	1300000	2	54.866	23694.1	50
Q96P63	Serpin B12	1000000	10	46.224	21633.8	51
P60174	Triosephosphate isomerase (TIM) (EC 5.3.1.1) (Triose-phosphate isomerase)	620000	6	30.756	20158.7	52
P48668	Keratin, type II cytoskeletal 6C (Cytokeratin-6C) (CK-6C) (Cytokeratin-6E) (CK-6E) (Keratin K6h) (Keratin-6C) (K6C) (Type-II keratin Kb12)	1100000	4	59.958	18346.2	53
P32119	Peroxiredoxin-2 (EC 1.11.1.15) (Natural killer cell-enhancing factor B) (NKEF-B) (PRP) (Thiol-specific antioxidant protein) (TSA) (Thioredoxin peroxidase 1) (Thioredoxin-dependent peroxide reductase 1)	400000	4	21.867	18292.4	54
Q6ZVX7	F-box only protein 50 (NCC receptor protein 1 homolog) (NCCRP-1) (Non-specific cytotoxic cell receptor protein 1 homolog)	560000	4	30.812	18174.7	55
P06733	Alpha-enolase (EC 4.2.1.11) (2-phospho-D-glycerate hydro-lyase) (C-myc promoter-binding protein) (Enolase 1) (MBP-1) (MPB-1) (Non-neural enolase) (NNE) (Phosphopyruvate hydratase) (Plasminogen-binding protein)	850000	8	47.115	18041	56
Q9BYR5	Keratin-associated protein 4-2 (Keratin-associated protein 4.2) (Ultrahigh sulfur keratin-associated protein 4.2)	250000	1	14.445	17307	57
Q5D862	Filaggrin-2 (FLG-2) (Intermediate filament-associated and psoriasis-susceptibility protein) (Ifapsoriasin)	4200000	33	247.818	16947.9	58
P05109	Protein S100-A8 (Calgranulin-A) (Calprotectin L1L subunit) (Cystic fibrosis antigen) (CFAG) (Leukocyte L1 complex light chain) (Migration inhibitory factor-related protein 8) (MRP-8) (p8) (S100 calcium-binding protein A8) (Urinary stone protein band A) [Cleaved into: Protein S100-A8, N-terminally processed]	170000	3	10.822	15708.7	59
P29508	Serpin B3 (Protein T4-A) (Squamous cell carcinoma antigen 1) (SCCA-1)	640000	7	44.514	14377.5	60
Q8WVV4	Protein POF1B (Premature ovarian failure protein 1B)	910000	13	67.989	13384.5	61
P25311	Zinc-alpha-2-glycoprotein (Zn-alpha-2-GP) (Zn-alpha-2-glycoprotein)	440000	6	34.22	12858	62
P14618	Pyruvate kinase PKM (EC 2.7.1.40) (Cytosolic thyroid hormone-binding protein) (CTHBP) (Opa-interacting protein 3) (OIP-3) (Pyruvate kinase 2/3) (Pyruvate kinase muscle isozyme) (Thyroid hormone-binding protein 1) (THBP1) (Tumor M2-PK) (p58)	730000	5	57.87	12614.5	63
P02511	Alpha-crystallin B chain (Alpha(B)-crystallin) (Heat shock protein beta-5) (HspB5) (Renal carcinoma antigen NY-REN-27) (Rosenthal fiber component)	250000	3	20.136	12415.6	64
Q13835	Plakophilin-1 (Band 6 protein) (B6P)	940000	16	82.767	11357.2	65
P61626	Lysozyme C (EC 3.2.1.17) (1,4-beta-N-acetylmuramidase C)	180000	3	16.518	10897.2	66
O95867	Lymphocyte antigen 6 complex locus protein G6c	150000	1	13.805	10865.6	67
O76013	Keratin, type I cuticular Ha6 (Hair keratin, type I Ha6) (Keratin-36) (K36)	510000	11	52.188	9772.36	68
P31947	14-3-3 protein sigma (Epithelial cell marker protein 1) (Stratifin)	260000	3	27.743	9371.73	69
Q9C075	Keratin, type I cytoskeletal 23 (Cytokeratin-23) (CK-23) (Keratin-23) (K23)	450000	10	48.077	9359.99	70
P17931	Galectin-3 (Gal-3) (35 kDa lectin) (Carbohydrate-binding protein 35) (CBP 35) (Galactose-specific lectin 3) (Galactoside-binding protein) (GALBP) (IgE-binding protein) (L-31) (Laminin-binding protein) (Lectin L-29) (Mac-2 antigen)	240000	3	26.123	9187.31	71
P23490	Loricrin	230000	1	25.734	8937.59	72
P28066	Proteasome subunit alpha type-5 (EC 3.4.25.1) (Macropain zeta chain) (Multicatalytic endopeptidase complex zeta chain) (Proteasome zeta chain)	230000	3	26.381	8718.4	73
Q8TF66	Leucine-rich repeat-containing protein 15 (Leucine-rich repeat protein induced by beta-amyloid homolog) (hLib)	560000	8	64.292	8710.26	74
P49862	Kallikrein-7 (hK7) (EC 3.4.21.117) (Serine protease 6) (Stratum corneum chymotryptic enzyme) (hSCCE)	230000	4	27.493	8365.77	75
P07355	Annexin A2 (Annexin II) (Annexin-2) (Calpactin I heavy chain) (Calpactin-1 heavy chain) (Chromobindin-8) (Lipocortin II) (Placental anticoagulant protein IV) (PAP-IV) (Protein I) (p36)	310000	2	38.56	8039.42	76
Q9BYQ5	Keratin-associated protein 4-6 (Keratin-associated protein 4-15) (Keratin-associated protein 4.15) (Keratin-associated protein 4.6) (Ultrahigh sulfur keratin-associated protein 4.15)	170000	1	21.409	7940.59	77
P19013	Keratin, type II cytoskeletal 4 (Cytokeratin-4) (CK-4) (Keratin-4) (K4) (Type-II keratin Kb4)	430000	5	57.221	7514.72	78
P04040	Catalase (EC 1.11.1.6)	430000	10	59.689	7204.01	79
Q08188	Protein-glutamine gamma-glutamyltransferase E (EC 2.3.2.13) (Transglutaminase E) (TG(E)) (TGE) (TGase E) (Transglutaminase-3) (TGase-3) [Cleaved into: Protein-glutamine gamma-glutamyltransferase E 50 kDa catalytic chain; Protein-glutamine gamma-glutamyltransferase E 27 kDa non-catalytic chain]	550000	12	76.545	7185.32	80
P03973	Antileukoproteinase (ALP) (BLPI) (HUSI-1) (Mucus proteinase inhibitor) (MPI) (Protease inhibitor WAP4) (Secretory leukocyte protease inhibitor) (Seminal proteinase inhibitor) (WAP four-disulfide core domain protein 4)	100000	1	14.309	6988.61	81
P20618	Proteasome subunit beta type-1 (EC 3.4.25.1) (Macropain subunit C5) (Multicatalytic endopeptidase complex subunit C5) (Proteasome component C5) (Proteasome gamma chain)	180000	2	26.459	6802.98	82
P02545	Prelamin-A/C [Cleaved into: Lamin-A/C (70 kDa lamin) (Renal carcinoma antigen NY-REN-32)]	490000	11	74.057	6616.53	83
Q5VU13	V-set and immunoglobulin domain-containing protein 8	290000	3	43.841	6614.81	84
Q17R31	Putative deoxyribonuclease TATDN3 (EC 3.1.21.-)	170000	1	30.298	5610.93	85
Q8TDY2	RB1-inducible coiled-coil protein 1 (FAK family kinase-interacting protein of 200 kDa) (FIP200)	1000000	1	182.882	5468.01	86
P00338	L-lactate dehydrogenase A chain (LDH-A) (EC 1.1.1.27) (Cell proliferation-inducing gene 19 protein) (LDH muscle subunit) (LDH-M) (Renal carcinoma antigen NY-REN-59)	200000	3	36.646	5457.62	87
Q15517	Corneodesmosin (S protein)	280000	3	51.466	5440.48	88
Q86Y46	Keratin, type II cytoskeletal 73 (Cytokeratin-73) (CK-73) (Keratin-73) (K73) (Type II inner root sheath-specific keratin-K6irs3) (Type-II keratin Kb36)	310000	1	58.857	5267	89
P62937	Peptidyl-prolyl cis-trans isomerase A (PPIase A) (EC 5.2.1.8) (Cyclophilin A) (Cyclosporin A-binding protein) (Rotamase A) [Cleaved into: Peptidyl-prolyl cis-trans isomerase A, N-terminally processed]	83000	1	17.992	4613.16	90
Q86YZ3	Hornerin	1300000	13	282.106	4608.2	91
Q96DA0	Zymogen granule protein 16 homolog B	98000	2	22.713	4314.71	92
Q9UI42	Carboxypeptidase A4 (EC 3.4.17.-) (Carboxypeptidase A3)	200000	6	47.298	4228.51	93
P04080	Cystatin-B (CPI-B) (Liver thiol proteinase inhibitor) (Stefin-B)	47000	1	11.127	4223.96	94
O95147	Dual specificity protein phosphatase 14 (EC 3.1.3.16) (EC 3.1.3.48) (MKP-1-like protein tyrosine phosphatase) (MKP-L) (Mitogen-activated protein kinase phosphatase 6) (MAP kinase phosphatase 6) (MKP-6)	79000	2	22.229	3553.92	95
P14174	Macrophage migration inhibitory factor (MIF) (EC 5.3.2.1) (Glycosylation-inhibiting factor) (GIF) (L-dopachrome isomerase) (L-dopachrome tautomerase) (EC 5.3.3.12) (Phenylpyruvate tautomerase)	44000	1	12.462	3530.73	96
P14735	Insulin-degrading enzyme (EC 3.4.24.56) (Abeta-degrading protease) (Insulin protease) (Insulinase) (Insulysin)	400000	14	117.833	3394.63	97
Q92764	Keratin, type I cuticular Ha5 (Hair keratin, type I Ha5) (Keratin-35) (K35)	160000	1	50.304	3180.66	98
O95678	Keratin, type II cytoskeletal 75 (Cytokeratin-75) (CK-75) (Keratin-6 hair follicle) (hK6hf) (Keratin-75) (K75) (Type II keratin-K6hf) (Type-II keratin Kb18)	180000	7	59.494	3025.52	99
Q9BYP9	Keratin-associated protein 9-9 (Keratin-associated protein 9-5) (Keratin-associated protein 9.5) (Keratin-associated protein 9.9) (Ultrahigh sulfur keratin-associated protein 9.9)	49000	1	16.247	3015.94	100
Q99497	Protein DJ-1 (EC 3.4.-.-) (Oncogene DJ1) (Parkinson disease protein 7)	59000	1	19.868	2969.6	101
P37802	Transgelin-2 (Epididymis tissue protein Li 7e) (SM22-alpha homolog)	65000	1	22.366	2906.2	102
P04075	Fructose-bisphosphate aldolase A (EC 4.1.2.13) (Lung cancer antigen NY-LU-1) (Muscle-type aldolase)	110000	4	39.375	2793.65	103
Q9NZH8	Interleukin-36 gamma (IL-1-related protein 2) (IL-1RP2) (Interleukin-1 epsilon) (IL-1 epsilon) (Interleukin-1 family member 9) (IL-1F9) (Interleukin-1 homolog 1) (IL-1H1)	52000	1	18.7	2780.75	104
P06753	Tropomyosin alpha-3 chain (Gamma-tropomyosin) (Tropomyosin-3) (Tropomyosin-5) (hTM5)	90000	1	32.782	2745.41	105
Q6A163	Keratin, type I cytoskeletal 39 (Cytokeratin-39) (CK-39) (Keratin-39) (K39) (Type I hair keratin Ka35)	150000	8	55.588	2698.42	106
P00491	Purine nucleoside phosphorylase (PNP) (EC 2.4.2.1) (Inosine phosphorylase) (Inosine-guanosine phosphorylase)	86000	2	32.081	2680.71	107
O75608	Acyl-protein thioesterase 1 (APT-1) (hAPT1) (EC 3.1.2.-) (Lysophospholipase 1) (Lysophospholipase I) (LPL-I) (LysoPLA I)	62000	2	24.641	2516.13	108
Q8WY54	Protein phosphatase 1E (EC 3.1.3.16) (Ca(2+)/calmodulin-dependent protein kinase phosphatase N) (CaMKP-N) (CaMKP-nucleus) (CaMKN) (Partner of PIX 1) (Partner of PIX-alpha) (Partner of PIXA)	210000	1	84.907	2473.29	109
P13646	Keratin, type I cytoskeletal 13 (Cytokeratin-13) (CK-13) (Keratin-13) (K13)	120000	5	49.533	2422.63	110
O76009	Keratin, type I cuticular Ha3-I (Hair keratin, type I Ha3-I) (Keratin-33A) (K33A)	110000	2	45.889	2397.09	111
Q2M2I5	Keratin, type I cytoskeletal 24 (Cytokeratin-24) (CK-24) (Keratin-24) (K24) (Type I keratin-24)	130000	1	55.027	2362.48	112
Q16610	Extracellular matrix protein 1 (Secretory component p85)	140000	4	60.606	2310	113
Q86SR0	Ly-6/neurotoxin-like protein 1 (Secreted Ly-6/uPAR domain-containing protein 2) (Secreted Ly-6/uPAR-related protein 2) (SLURP-2)	22000	1	10.148	2167.91	114
Q9BYQ8	Keratin-associated protein 4-9 (Keratin-associated protein 4.9) (Ultrahigh sulfur keratin-associated protein 4.9)	48000	1	22.379	2144.87	115
P02792	Ferritin light chain (Ferritin L subunit)	41000	2	19.997	2050.31	116
P60900	Proteasome subunit alpha type-6 (EC 3.4.25.1) (27 kDa prosomal protein) (PROS-27) (p27K) (Macropain iota chain) (Multicatalytic endopeptidase complex iota chain) (Proteasome iota chain)	54000	2	27.368	1973.11	117
P23526	Adenosylhomocysteinase (AdoHcyase) (EC 3.3.1.1) (S-adenosyl-L-homocysteine hydrolase)	88000	5	47.661	1846.37	118
Q14574	Desmocollin-3 (Cadherin family member 3) (Desmocollin-4) (HT-CP)	180000	4	99.856	1802.6	119
P22735	Protein-glutamine gamma-glutamyltransferase K (EC 2.3.2.13) (Epidermal TGase) (Transglutaminase K) (TG(K)) (TGK) (TGase K) (Transglutaminase-1) (TGase-1)	150000	7	89.686	1672.5	120
P09936	Ubiquitin carboxyl-terminal hydrolase isozyme L1 (UCH-L1) (EC 3.4.19.12) (EC 6.-.-.-) (Neuron cytoplasmic protein 9.5) (PGP 9.5) (PGP9.5) (Ubiquitin thioesterase L1)	41000	1	24.796	1653.49	121
Q9NSB4	Keratin, type II cuticular Hb2 (Keratin-82) (K82) (Type II hair keratin Hb2) (Type-II keratin Kb22)	92000	2	56.588	1625.79	122
Q7Z794	Keratin, type II cytoskeletal 1b (Cytokeratin-1B) (CK-1B) (Keratin-77) (K77) (Type-II keratin Kb39)	94000	3	61.833	1520.22	123
P27482	Calmodulin-like protein 3 (CaM-like protein) (CLP) (Calmodulin-related protein NB-1)	25000	1	16.872	1481.74	124
Q9BYE4	Small proline-rich protein 2G (SPR-2G)	12000	1	8.148	1472.75	125
P28072	Proteasome subunit beta type-6 (EC 3.4.25.1) (Macropain delta chain) (Multicatalytic endopeptidase complex delta chain) (Proteasome delta chain) (Proteasome subunit Y)	37000	1	25.329	1460.78	126
Q9Y2U5	Mitogen-activated protein kinase kinase kinase 2 (EC 2.7.11.25) (MAPK/ERK kinase kinase 2) (MEK kinase 2) (MEKK 2)	100000	1	69.662	1435.5	127
Q13867	Bleomycin hydrolase (BH) (BLM hydrolase) (BMH) (EC 3.4.22.40)	74000	3	52.502	1409.47	128
Q07283	Trichohyalin	320000	26	253.648	1261.59	129
P04083	Annexin A1 (Annexin I) (Annexin-1) (Calpactin II) (Calpactin-2) (Chromobindin-9) (Lipocortin I) (Phospholipase A2 inhibitory protein) (p35)	47000	2	38.67	1215.41	130
P25788	Proteasome subunit alpha type-3 (EC 3.4.25.1) (Macropain subunit C8) (Multicatalytic endopeptidase complex subunit C8) (Proteasome component C8)	34000	2	28.401	1197.14	131
O43240	Kallikrein-10 (EC 3.4.21.-) (Normal epithelial cell-specific 1) (Protease serine-like 1)	36000	1	30.135	1194.62	132
Q13228	Selenium-binding protein 1 (56 kDa selenium-binding protein) (SBP56) (SP56)	62000	2	52.331	1184.77	133
P28799	Granulins (Proepithelin) (PEPI) [Cleaved into: Acrogranin; Paragranulin; Granulin-1 (Granulin G); Granulin-2 (Granulin F); Granulin-3 (Granulin B); Granulin-4 (Granulin A); Granulin-5 (Granulin C); Granulin-6 (Granulin D); Granulin-7 (Granulin E)]	71000	2	63.472	1118.6	134
Q5TA79	Late cornified envelope protein 2A (Late envelope protein 9)	12000	1	10.834	1107.62	135
Q96QA5	Gasdermin-A (Gasdermin-1)	53000	3	49.308	1074.88	136
P09211	Glutathione S-transferase P (EC 2.5.1.18) (GST class-pi) (GSTP1-1)	25000	1	23.329	1071.63	137
Q6UWN5	Ly6/PLAUR domain-containing protein 5	26000	1	26.905	966.363	138
Q6E0U4	Dermokine (Epidermis-specific secreted protein SK30/SK89)	45000	1	47.032	956.795	139
P50395	Rab GDP dissociation inhibitor beta (Rab GDI beta) (Guanosine diphosphate dissociation inhibitor 2) (GDI-2)	45000	2	50.605	889.24	140
P00352	Retinal dehydrogenase 1 (RALDH 1) (RalDH1) (EC 1.2.1.36) (ALDH-E1) (ALHDII) (Aldehyde dehydrogenase family 1 member A1) (Aldehyde dehydrogenase, cytosolic)	39000	2	54.799	711.692	141
P13639	Elongation factor 2 (EF-2)	59000	5	95.228	619.566	142
P42357	Histidine ammonia-lyase (Histidase) (EC 4.3.1.3)	44000	3	72.614	605.944	143
Q5T870	Proline-rich protein 9	7500	1	12.889	581.892	144
Q15773	Myeloid leukemia factor 2 (Myelodysplasia-myeloid leukemia factor 2)	16000	2	28.116	569.071	145
P01857	Ig gamma-1 chain C region	20000	1	36.065	554.554	146
O75874	Isocitrate dehydrogenase [NADP] cytoplasmic (IDH) (EC 1.1.1.42) (Cytosolic NADP-isocitrate dehydrogenase) (IDP) (NADP(+)-specific ICDH) (Oxalosuccinate decarboxylase)	24000	1	46.606	514.955	147
O14818	Proteasome subunit alpha type-7 (EC 3.4.25.1) (Proteasome subunit RC6-1) (Proteasome subunit XAPC7)	14000	1	27.855	502.603	148
P00558	Phosphoglycerate kinase 1 (EC 2.7.2.3) (Cell migration-inducing gene 10 protein) (Primer recognition protein 2) (PRP 2)	20000	1	44.563	448.803	149
P43307	Translocon-associated protein subunit alpha (TRAP-alpha) (Signal sequence receptor subunit alpha) (SSR-alpha)	14000	1	32.199	434.796	150
P05120	Plasminogen activator inhibitor 2 (PAI-2) (Monocyte Arg-serpin) (Placental plasminogen activator inhibitor) (Serpin B2) (Urokinase inhibitor)	15000	1	46.543	322.283	151
P35573	Glycogen debranching enzyme (Glycogen debrancher) [Includes: 4-alpha-glucanotransferase (EC 2.4.1.25) (Oligo-1,4-1,4-glucantransferase); Amylo-alpha-1,6-glucosidase (Amylo-1,6-glucosidase) (EC 3.2.1.33) (Dextrin 6-alpha-D-glucosidase)]	54000	1	174.564	309.342	152
P36952	Serpin B5 (Maspin) (Peptidase inhibitor 5) (PI-5)	13000	1	42.052	309.141	153
P29401	Transketolase (TK) (EC 2.2.1.1)	20000	2	67.8	294.985	154
Q9Y5H1	Protocadherin gamma-A2 (PCDH-gamma-A2)	26000	1	101.371	256.484	155
P02452	Collagen alpha-1(I) chain (Alpha-1 type I collagen)	33000	1	138.789	237.771	156
P20930	Filaggrin	100000	7	434.724	230.031	157
O43548	Protein-glutamine gamma-glutamyltransferase 5 (EC 2.3.2.13) (Transglutaminase X) (TG(X)) (TGX) (TGase X) (Transglutaminase-5) (TGase-5)	18000	2	80.686	223.087	158
P35579	Myosin-9 (Cellular myosin heavy chain, type A) (Myosin heavy chain 9) (Myosin heavy chain, non-muscle IIa) (Non-muscle myosin heavy chain A) (NMMHC-A) (Non-muscle myosin heavy chain IIa) (NMMHC II-a) (NMMHC-IIA)	47000	5	226.275	207.712	159
Q5JSZ5	Protein PRRC2B (HLA-B-associated transcript 2-like 1) (Proline-rich coiled-coil protein 2B)	49000	1	242.697	201.898	160
P17174	Aspartate aminotransferase, cytoplasmic (cAspAT) (EC 2.6.1.1) (EC 2.6.1.3) (Cysteine aminotransferase, cytoplasmic) (Cysteine transaminase, cytoplasmic) (cCAT) (Glutamate oxaloacetate transaminase 1) (Transaminase A)	9000	1	46.195	194.826	161
P11021	78 kDa glucose-regulated protein (GRP-78) (Endoplasmic reticulum lumenal Ca(2+)-binding protein grp78) (Heat shock 70 kDa protein 5) (Immunoglobulin heavy chain-binding protein) (BiP)	13000	1	72.251	179.928	162
Q9UIV8	Serpin B13 (HaCaT UV-repressible serpin) (Hurpin) (Headpin) (Peptidase inhibitor 13) (PI-13) (Proteinase inhibitor 13)	6600	1	44.226	149.233	163
Q86SJ6	Desmoglein-4 (Cadherin family member 13)	15000	4	113.696	131.931	164
P09525	Annexin A4 (35-beta calcimedin) (Annexin IV) (Annexin-4) (Carbohydrate-binding protein p33/p41) (Chromobindin-4) (Endonexin I) (Lipocortin IV) (P32.5) (PP4-X) (Placental anticoagulant protein II) (PAP-II) (Protein II)	3900	1	35.842	108.811	165
O15083	ERC protein 2	8800	1	110.433	79.6863	166
Q6NT04	Tigger transposable element-derived protein 7	4600	1	63.164	72.8263	167
Q14764	Major vault protein (MVP) (Lung resistance-related protein)	7200	2	99.214	72.5704	168
P18206	Vinculin (Metavinculin) (MV)	5700	2	123.658	46.0949	169

## Sheet: Monoprep
Accession	Protein names	Intensity sample	Number of peptides identified	Mw (KDa)	Abundance score (intensity/Mw)	Abundance rank
P06454	Prothymosin alpha [Cleaved into: Prothymosin alpha, N-terminally processed; Thymosin alpha-1]	150644	5	12.191	12357	1
P62805	Histone H4	118371	3	11.354	10425.5	2
P61604	10 kDa heat shock protein, mitochondrial (Hsp10) (10 kDa chaperonin) (Chaperonin 10) (CPN10) (Early-pregnancy factor) (EPF)	65563.6	4	10.919	6004.54	3
P08779	Keratin, type I cytoskeletal 16 (Cytokeratin-16) (CK-16) (Keratin-16) (K16)	236747	13	51.211	4622.97	4
P02766	Transthyretin (ATTR) (Prealbumin) (TBPA)	63775.9	2	15.869	4018.9	5
P09936	Ubiquitin carboxyl-terminal hydrolase isozyme L1 (UCH-L1) (EC 3.4.19.12) (EC 6.-.-.-) (Neuron cytoplasmic protein 9.5) (PGP 9.5) (PGP9.5) (Ubiquitin thioesterase L1)	72885.3	4	24.796	2939.4	6
P56279	T-cell leukemia/lymphoma protein 1A (Oncogene TCL-1) (Oncogene TCL1) (Protein p14 TCL1)	38835.4	2	13.444	2888.68	7
Q14764	Major vault protein (MVP) (Lung resistance-related protein)	262560	32	99.214	2646.4	8
A6NGQ2	Oocyte-expressed protein homolog (KH homology domain-containing protein 2) (Oocyte- and embryo-specific protein 19) (hOEP19)	37835.6	5	17.15	2206.16	9
Q08257	Quinone oxidoreductase (EC 1.6.5.5) (NADPH:quinone reductase) (Zeta-crystallin)	65203.7	4	35.166	1854.17	10
P04406	Glyceraldehyde-3-phosphate dehydrogenase (GAPDH) (EC 1.2.1.12) (Peptidyl-cysteine S-nitrosylase GAPDH) (EC 2.6.99.-)	60156.5	4	36.012	1670.46	11
P62861	40S ribosomal protein S30	10035.2	1	6.64	1511.33	12
Q587J8	KHDC3-like protein (ES cell-associated transcript 1 protein)	35349.7	2	24.278	1456.04	13
Q6TGC4	Protein-arginine deiminase type-6 (EC 3.5.3.15) (Peptidyl arginine deiminase-like protein) (Peptidylarginine deiminase VI) (hPADVI) (Protein-arginine deiminase type VI)	104637	10	76.809	1362.3	14
P02792	Ferritin light chain (Ferritin L subunit)	20786.6	2	19.997	1039.49	15
Q99497	Protein DJ-1 (EC 3.4.-.-) (Oncogene DJ1) (Parkinson disease protein 7)	16009.7	1	19.868	805.801	16
P47914	60S ribosomal protein L29 (Cell surface heparin-binding protein HIP)	13713.8	3	17.731	773.435	17
P00441	Superoxide dismutase [Cu-Zn] (EC 1.15.1.1) (Superoxide dismutase 1) (hSod1)	11867.7	1	15.918	745.552	18
P39019	40S ribosomal protein S19	11522.9	1	16.042	718.294	19
P04075	Fructose-bisphosphate aldolase A (EC 4.1.2.13) (Lung cancer antigen NY-LU-1) (Muscle-type aldolase)	23635.6	4	39.375	600.268	20
P62263	40S ribosomal protein S14	9592.72	2	16.254	590.176	21
P14618	Pyruvate kinase PKM (EC 2.7.1.40) (Cytosolic thyroid hormone-binding protein) (CTHBP) (Opa-interacting protein 3) (OIP-3) (Pyruvate kinase 2/3) (Pyruvate kinase muscle isozyme) (Thyroid hormone-binding protein 1) (THBP1) (Tumor M2-PK) (p58)	31496.3	7	57.87	544.26	22
P46976	Glycogenin-1 (GN-1) (GN1) (EC 2.4.1.186)	20784.4	2	39.339	528.341	23
P17096	High mobility group protein HMG-I/HMG-Y (HMG-I(Y)) (High mobility group AT-hook protein 1) (High mobility group protein A1) (High mobility group protein R)	5865.39	1	11.663	502.905	24
P62899	60S ribosomal protein L31	7064.24	1	14.446	489.01	25
Q04917	14-3-3 protein eta (Protein AS1)	11785.9	1	28.187	418.134	26
P16949	Stathmin (Leukemia-associated phosphoprotein p18) (Metablastin) (Oncoprotein 18) (Op18) (Phosphoprotein p19) (pp19) (Prosolin) (Protein Pr22) (pp17)	6996.12	2	17.283	404.798	27
P63104	14-3-3 protein zeta/delta (Protein kinase C inhibitor protein 1) (KCIP-1)	11184.3	2	27.714	403.563	28
Q562R1	Beta-actin-like protein 2 (Kappa-actin)	16215.5	1	41.955	386.497	29
P62258	14-3-3 protein epsilon (14-3-3E)	11231.5	3	29.141	385.419	30
P0DJG4	Testicular haploid expressed gene protein-like (Theg spermatid-like protein)	20102.7	1	52.968	379.525	31
P80723	Brain acid soluble protein 1 (22 kDa neuronal tissue-enriched acidic protein) (Neuronal axonal membrane protein NAP-22)	8400.9	1	22.669	370.59	32
P30050	60S ribosomal protein L12	6301.83	1	17.798	354.075	33
Q14894	Thiomorpholine-carboxylate dehydrogenase (EC 1.5.1.25) (Mu-crystallin homolog) (NADP-regulated thyroid-hormone-binding protein) (ketimine reductase)	11542.7	3	33.737	342.137	34
P10809	60 kDa heat shock protein, mitochondrial (60 kDa chaperonin) (Chaperonin 60) (CPN60) (Heat shock protein 60) (HSP-60) (Hsp60) (HuCHA60) (Mitochondrial matrix protein P1) (P60 lymphocyte protein)	20105.6	3	60.984	329.686	35
Q04695	Keratin, type I cytoskeletal 17 (39.1) (Cytokeratin-17) (CK-17) (Keratin-17) (K17)	15629.9	3	48.052	325.271	36
P06733	Alpha-enolase (EC 4.2.1.11) (2-phospho-D-glycerate hydro-lyase) (C-myc promoter-binding protein) (Enolase 1) (MBP-1) (MPB-1) (Non-neural enolase) (NNE) (Phosphopyruvate hydratase) (Plasminogen-binding protein)	15061.1	2	47.115	319.667	37
P78540	Arginase-2, mitochondrial (EC 3.5.3.1) (Kidney-type arginase) (Non-hepatic arginase) (Type II arginase)	11793.9	3	38.534	306.064	38
P23528	Cofilin-1 (18 kDa phosphoprotein) (p18) (Cofilin, non-muscle isoform)	5637.95	2	18.481	305.068	39
P00338	L-lactate dehydrogenase A chain (LDH-A) (EC 1.1.1.27) (Cell proliferation-inducing gene 19 protein) (LDH muscle subunit) (LDH-M) (Renal carcinoma antigen NY-REN-59)	10813.3	3	36.646	295.076	40
Q6ZMN8	Cyclin-I2	11632.5	1	40.575	286.692	41
P04259	Keratin, type II cytoskeletal 6B (Cytokeratin-6B) (CK-6B) (Keratin-6B) (K6B) (Type-II keratin Kb10)	16388.8	2	60	273.147	42
P24752	Acetyl-CoA acetyltransferase, mitochondrial (EC 2.3.1.9) (Acetoacetyl-CoA thiolase) (T2)	12275.2	2	45.147	271.895	43
P30101	Protein disulfide-isomerase A3 (EC 5.3.4.1) (58 kDa glucose-regulated protein) (58 kDa microsomal protein) (p58) (Disulfide isomerase ER-60) (Endoplasmic reticulum resident protein 57) (ER protein 57) (ERp57) (Endoplasmic reticulum resident protein 60) (ER protein 60) (ERp60)	15401.9	5	56.718	271.553	44
P35030	Trypsin-3 (EC 3.4.21.4) (Brain trypsinogen) (Mesotrypsinogen) (Serine protease 3) (Serine protease 4) (Trypsin III) (Trypsin IV)	8619.97	1	32.492	265.295	45
P99999	Cytochrome c	3036.73	1	11.735	258.775	46
P52209	6-phosphogluconate dehydrogenase, decarboxylating (EC 1.1.1.44)	13150.6	3	53.079	247.756	47
P23284	Peptidyl-prolyl cis-trans isomerase B (PPIase B) (EC 5.2.1.8) (CYP-S1) (Cyclophilin B) (Rotamase B) (S-cyclophilin) (SCYLP)	5764.71	1	23.715	243.083	48
P29692	Elongation factor 1-delta (EF-1-delta) (Antigen NY-CO-4)	7493.04	2	31.087	241.034	49
P46778	60S ribosomal protein L21	4386.02	1	18.543	236.532	50
Q3ZCM7	Tubulin beta-8 chain	11378.2	3	49.72	228.845	51
P15880	40S ribosomal protein S2 (40S ribosomal protein S4) (Protein LLRep3)	7007.22	2	31.288	223.959	52
Q9H808	Transducin-like enhancer protein 6	10876.8	4	49.771	218.537	53
P46776	60S ribosomal protein L27a	3478	1	16.542	210.252	54
Q86SE8	Nucleoplasmin-2	4894.09	1	24.125	202.864	55
P14625	Endoplasmin (94 kDa glucose-regulated protein) (GRP-94) (Heat shock protein 90 kDa beta member 1) (Tumor rejection antigen 1) (gp96 homolog)	17557.6	6	92.365	190.09	56
P06576	ATP synthase subunit beta, mitochondrial (EC 3.6.3.14)	10730.1	2	56.495	189.93	57
P00558	Phosphoglycerate kinase 1 (EC 2.7.2.3) (Cell migration-inducing gene 10 protein) (Primer recognition protein 2) (PRP 2)	8117.5	2	44.563	182.158	58
P62241	40S ribosomal protein S8	4361.17	1	24.177	180.385	59
Q9UBP9	PTB domain-containing engulfment adapter protein 1 (Cell death protein 6 homolog) (PTB domain adapter protein CED-6) (Protein GULP)	6054.4	1	34.451	175.739	60
P60174	Triosephosphate isomerase (TIM) (EC 5.3.1.1) (Triose-phosphate isomerase)	5251.76	2	30.756	170.755	61
P55060	Exportin-2 (Exp2) (Cellular apoptosis susceptibility protein) (Chromosome segregation 1-like protein) (Importin-alpha re-exporter)	18169.5	1	110.289	164.745	62
P11021	78 kDa glucose-regulated protein (GRP-78) (Endoplasmic reticulum lumenal Ca(2+)-binding protein grp78) (Heat shock 70 kDa protein 5) (Immunoglobulin heavy chain-binding protein) (BiP)	11678.8	4	72.251	161.642	63
P37802	Transgelin-2 (Epididymis tissue protein Li 7e) (SM22-alpha homolog)	3462.44	1	22.366	154.808	64
P12273	Prolactin-inducible protein (Gross cystic disease fluid protein 15) (GCDFP-15) (Prolactin-induced protein) (Secretory actin-binding protein) (SABP) (gp17)	2561.53	1	16.553	154.747	65
P62906	60S ribosomal protein L10a (CSA-19) (Neural precursor cell expressed developmentally down-regulated protein 6) (NEDD-6)	3718.81	1	24.802	149.94	66
O14818	Proteasome subunit alpha type-7 (EC 3.4.25.1) (Proteasome subunit RC6-1) (Proteasome subunit XAPC7)	4107.34	2	27.855	147.454	67
P62826	GTP-binding nuclear protein Ran (Androgen receptor-associated protein 24) (GTPase Ran) (Ras-like protein TC4) (Ras-related nuclear protein)	3562.41	1	24.395	146.03	68
P11413	Glucose-6-phosphate 1-dehydrogenase (G6PD) (EC 1.1.1.49)	8596.07	5	59.189	145.231	69
P08865	40S ribosomal protein SA (37 kDa laminin receptor precursor) (37LRP) (37/67 kDa laminin receptor) (LRP/LR) (67 kDa laminin receptor) (67LR) (Colon carcinoma laminin-binding protein) (Laminin receptor 1) (LamR) (Laminin-binding protein precursor p40) (LBP/p40) (Multidrug resistance-associated protein MGr1-Ag) (NEM/1CHD4)	4754.09	4	32.817	144.867	70
Q8NGW6	Olfactory receptor 6K6 (Olfactory receptor OR1-21)	4996.61	1	38.316	130.405	71
P04179	Superoxide dismutase [Mn], mitochondrial (EC 1.15.1.1)	3101.04	1	24.694	125.579	72
Q9NPJ3	Acyl-coenzyme A thioesterase 13 (Acyl-CoA thioesterase 13) (EC 3.1.2.-) (Thioesterase superfamily member 2)	1856.12	1	14.943	124.213	73
P15121	Aldose reductase (AR) (EC 1.1.1.21) (Aldehyde reductase) (Aldo-keto reductase family 1 member B1)	4402.16	1	35.812	122.924	74
Q07020	60S ribosomal protein L18	2598.41	1	21.609	120.247	75
P62913	60S ribosomal protein L11 (CLL-associated antigen KW-12)	2427.36	1	20.229	119.994	76
P50990	T-complex protein 1 subunit theta (TCP-1-theta) (CCT-theta) (Renal carcinoma antigen NY-REN-15)	6981.01	3	59.552	117.225	77
P07738	Bisphosphoglycerate mutase (BPGM) (EC 5.4.2.4) (2,3-bisphosphoglycerate mutase, erythrocyte) (2,3-bisphosphoglycerate synthase) (EC 3.1.3.13) (EC 5.4.2.1) (2,3-diphosphoglycerate mutase) (DPGM) (BPG-dependent PGAM)	3426.51	2	29.971	114.328	78
P04792	Heat shock protein beta-1 (HspB1) (28 kDa heat shock protein) (Estrogen-regulated 24 kDa protein) (Heat shock 27 kDa protein) (HSP 27) (Stress-responsive protein 27) (SRP27)	2555.7	2	22.757	112.304	79
P59047	NACHT, LRR and PYD domains-containing protein 5 (Mater protein homolog)	14958.8	5	134.187	111.477	80
P40429	60S ribosomal protein L13a (23 kDa highly basic protein)	2605.29	1	23.549	110.633	81
P61313	60S ribosomal protein L15	2600.13	1	24.118	107.809	82
P26373	60S ribosomal protein L13 (Breast basic conserved protein 1)	2611.03	1	24.233	107.747	83
P61626	Lysozyme C (EC 3.2.1.17) (1,4-beta-N-acetylmuramidase C)	1743.61	1	16.518	105.558	84
Q00535	Cyclin-dependent kinase 5 (EC 2.7.11.22) (Cell division protein kinase 5) (Serine/threonine-protein kinase PSSALRE) (Tau protein kinase II catalytic subunit) (TPKII catalytic subunit)	3359.29	1	33.266	100.983	85
P60900	Proteasome subunit alpha type-6 (EC 3.4.25.1) (27 kDa prosomal protein) (PROS-27) (p27K) (Macropain iota chain) (Multicatalytic endopeptidase complex iota chain) (Proteasome iota chain)	2440	1	27.368	89.1553	86
P05089	Arginase-1 (EC 3.5.3.1) (Liver-type arginase) (Type I arginase)	3065.57	1	34.695	88.3577	87
P07900	Heat shock protein HSP 90-alpha (Heat shock 86 kDa) (HSP 86) (HSP86) (Renal carcinoma antigen NY-REN-38)	7365.45	4	84.564	87.0991	88
P12004	Proliferating cell nuclear antigen (PCNA) (Cyclin)	2204.8	1	28.736	76.7259	89
P12277	Creatine kinase B-type (EC 2.7.3.2) (B-CK) (Creatine kinase B chain)	3084.09	1	42.596	72.4033	90
P28072	Proteasome subunit beta type-6 (EC 3.4.25.1) (Macropain delta chain) (Multicatalytic endopeptidase complex delta chain) (Proteasome delta chain) (Proteasome subunit Y)	1832.45	1	25.329	72.3457	91
P13667	Protein disulfide-isomerase A4 (EC 5.3.4.1) (Endoplasmic reticulum resident protein 70) (ER protein 70) (ERp70) (Endoplasmic reticulum resident protein 72) (ER protein 72) (ERp-72) (ERp72)	4401.65	1	72.85	60.4207	92
P09417	Dihydropteridine reductase (EC 1.5.1.34) (HDHPR) (Quinoid dihydropteridine reductase)	1480.98	1	25.76	57.4914	93
P27797	Calreticulin (CRP55) (Calregulin) (Endoplasmic reticulum resident protein 60) (ERp60) (HACBP) (grp60)	2763	1	48.089	57.456	94
P17987	T-complex protein 1 subunit alpha (TCP-1-alpha) (CCT-alpha)	3289.41	2	60.274	54.5743	95
Q16851	UTP--glucose-1-phosphate uridylyltransferase (EC 2.7.7.9) (UDP-glucose pyrophosphorylase) (UDPGP) (UGPase)	2973.12	2	56.875	52.2746	96
P31944	Caspase-14 (CASP-14) (EC 3.4.22.-) [Cleaved into: Caspase-14 subunit p19; Caspase-14 subunit p10]	1405.38	2	27.648	50.8312	97
P18124	60S ribosomal protein L7	1453.53	1	29.191	49.7938	98
P49721	Proteasome subunit beta type-2 (EC 3.4.25.1) (Macropain subunit C7-I) (Multicatalytic endopeptidase complex subunit C7-I) (Proteasome component C7-I)	1126.39	1	22.81	49.3815	99
P26641	Elongation factor 1-gamma (EF-1-gamma) (eEF-1B gamma)	2463.47	3	50.062	49.2083	100
P11142	Heat shock cognate 71 kDa protein (Heat shock 70 kDa protein 8)	3458.16	2	70.818	48.8317	101
P14923	Junction plakoglobin (Catenin gamma) (Desmoplakin III) (Desmoplakin-3)	3957.75	3	81.651	48.4715	102
P08238	Heat shock protein HSP 90-beta (HSP 90) (Heat shock 84 kDa) (HSP 84) (HSP84)	4028.89	4	83.17	48.4417	103
P30566	Adenylosuccinate lyase (ASL) (EC 4.3.2.2) (Adenylosuccinase) (ASase)	2577.68	2	54.826	47.0157	104
P09651	Heterogeneous nuclear ribonucleoprotein A1 (hnRNP A1) (Helix-destabilizing protein) (Single-strand RNA-binding protein) (hnRNP core protein A1)	1804.39	2	38.705	46.6191	105
P55072	Transitional endoplasmic reticulum ATPase (TER ATPase) (EC 3.6.4.6) (15S Mg(2+)-ATPase p97 subunit) (Valosin-containing protein) (VCP)	3843.64	3	89.22	43.0805	106
P16401	Histone H1.5 (Histone H1a) (Histone H1b) (Histone H1s-3)	963.686	1	22.553	42.7298	107
P07195	L-lactate dehydrogenase B chain (LDH-B) (EC 1.1.1.27) (LDH heart subunit) (LDH-H) (Renal carcinoma antigen NY-REN-46)	1488.36	1	36.596	40.67	108
Q14847	LIM and SH3 domain protein 1 (LASP-1) (Metastatic lymph node gene 50 protein) (MLN 50)	1206.68	1	29.684	40.6508	109
P13639	Elongation factor 2 (EF-2)	3731.36	2	95.228	39.1834	110
Q8WX94	NACHT, LRR and PYD domains-containing protein 7 (Nucleotide-binding oligomerization domain protein 12) (PYRIN-containing APAF1-like protein 3)	4315.18	4	111.678	38.6395	111
P49368	T-complex protein 1 subunit gamma (TCP-1-gamma) (CCT-gamma) (hTRiC5)	2247.39	3	60.464	37.169	112
P07954	Fumarate hydratase, mitochondrial (Fumarase) (EC 4.2.1.2)	1930.59	1	54.574	35.3756	113
P78371	T-complex protein 1 subunit beta (TCP-1-beta) (CCT-beta)	1689.21	1	57.422	29.4175	114
P36578	60S ribosomal protein L4 (60S ribosomal protein L1)	1377.53	1	47.641	28.9148	115
P38646	Stress-70 protein, mitochondrial (75 kDa glucose-regulated protein) (GRP-75) (Heat shock 70 kDa protein 9) (Mortalin) (MOT) (Peptide-binding protein 74) (PBP74)	2041.96	3	73.597	27.7451	116
Q86W25	NACHT, LRR and PYD domains-containing protein 13 (Nucleotide-binding oligomerization domain protein 14)	3212.21	1	118.747	27.0509	117
P04350	Tubulin beta-4A chain (Tubulin 5 beta) (Tubulin beta-4 chain)	1296.59	1	49.53	26.1778	118
P40227	T-complex protein 1 subunit zeta (TCP-1-zeta) (Acute morphine dependence-related protein 2) (CCT-zeta-1) (HTR3) (Tcp20)	1488.86	2	57.957	25.6891	119
Q08043	Alpha-actinin-3 (Alpha-actinin skeletal muscle isoform 3) (F-actin cross-linking protein)	2379.08	1	103.124	23.0701	120
Q86XA9	HEAT repeat-containing protein 5A	5093.64	1	221.747	22.9705	121
P34897	Serine hydroxymethyltransferase, mitochondrial (SHMT) (EC 2.1.2.1) (Glycine hydroxymethyltransferase) (Serine methylase)	1276.46	1	55.929	22.8228	122
P13798	Acylamino-acid-releasing enzyme (AARE) (EC 3.4.19.1) (Acyl-peptide hydrolase) (APH) (Acylaminoacyl-peptidase) (Oxidized protein hydrolase) (OPH)	1825.57	2	81.132	22.5012	123
Q08554	Desmocollin-1 (Cadherin family member 1) (Desmosomal glycoprotein 2/3) (DG2/DG3)	2166.14	2	99.874	21.6887	124
P50991	T-complex protein 1 subunit delta (TCP-1-delta) (CCT-delta) (Stimulator of TAR RNA-binding)	1251.34	1	57.857	21.6282	125
P48643	T-complex protein 1 subunit epsilon (TCP-1-epsilon) (CCT-epsilon)	1203.68	1	59.602	20.1954	126
Q99536	Synaptic vesicle membrane protein VAT-1 homolog (EC 1.-.-.-)	841.159	1	41.872	20.0888	127
A6NDX5	Putative zinc finger protein 840	1303.22	1	83.14	15.675	128
Q13263	Transcription intermediary factor 1-beta (TIF1-beta) (E3 SUMO-protein ligase TRIM28) (EC 6.3.2.-) (KRAB-associated protein 1) (KAP-1) (KRAB-interacting protein 1) (KRIP-1) (Nuclear corepressor KAP-1) (RING finger protein 96) (Tripartite motif-containing protein 28)	1345.51	1	88.45	15.2121	129
P49221	Protein-glutamine gamma-glutamyltransferase 4 (EC 2.3.2.13) (Fibrinoligase) (Prostate transglutaminase) (Prostate-specific transglutaminase) (Transglutaminase P) (TG(P)) (TGP) (TGase P) (Transglutaminase-4) (TGase-4)	1062.28	1	77.057	13.7856	130
P04040	Catalase (EC 1.11.1.6)	798.556	1	59.689	13.3786	131
P49321	Nuclear autoantigenic sperm protein (NASP)	1136.47	1	85.145	13.3475	132
Q02040	A-kinase anchor protein 17A (AKAP-17A) (721P) (B-lymphocyte antigen) (Protein XE7) (Protein kinase A-anchoring protein 17A) (PRKA17A) (Splicing factor, arginine/serine-rich 17A)	1069.8	1	80.644	13.2657	133
Q6KB66	Keratin, type II cytoskeletal 80 (Cytokeratin-80) (CK-80) (Keratin-80) (K80) (Type-II keratin Kb20)	562.436	1	50.468	11.1444	134
Q9NX02	NACHT, LRR and PYD domains-containing protein 2 (Nucleotide-binding site protein 1) (PYRIN domain and NACHT domain-containing protein 1) (PYRIN-containing APAF1-like protein 2)	1076.13	1	120.376	8.93972	135
P07237	Protein disulfide-isomerase (PDI) (EC 5.3.4.1) (Cellular thyroid hormone-binding protein) (Prolyl 4-hydroxylase subunit beta) (p55)	497.283	1	57.052	8.71631	136
O14745	Na(+)/H(+) exchange regulatory cofactor NHE-RF1 (NHERF-1) (Ezrin-radixin-moesin-binding phosphoprotein 50) (EBP50) (Regulatory cofactor of Na(+)/H(+) exchanger) (Sodium-hydrogen exchanger regulatory factor 1) (Solute carrier family 9 isoform A3 regulatory factor 1)	314.437	1	38.825	8.09882	137
Q99733	Nucleosome assembly protein 1-like 4 (Nucleosome assembly protein 2) (NAP-2)	336.614	1	42.776	7.86923	138
P23526	Adenosylhomocysteinase (AdoHcyase) (EC 3.3.1.1) (S-adenosyl-L-homocysteine hydrolase)	342.901	1	47.661	7.19458	139
Q86YZ3	Hornerin	1931.34	4	282.106	6.84615	140
P46459	Vesicle-fusing ATPase (EC 3.6.4.6) (N-ethylmaleimide-sensitive fusion protein) (NEM-sensitive fusion protein) (Vesicular-fusion protein NSF)	553.631	1	82.499	6.71076	141
P15924	Desmoplakin (DP) (250/210 kDa paraneoplastic pemphigus antigen)	1531.24	6	331.399	4.62055	142
Q9NY33	Dipeptidyl peptidase 3 (EC 3.4.14.4) (Dipeptidyl aminopeptidase III) (Dipeptidyl arylamidase III) (Dipeptidyl peptidase III) (DPP III)	329.349	1	82.496	3.99231	143
Q99798	Aconitate hydratase, mitochondrial (Aconitase) (EC 4.2.1.3) (Citrate hydro-lyase)	335.599	1	85.328	3.93305	144
P45974	Ubiquitin carboxyl-terminal hydrolase 5 (EC 3.4.19.12) (Deubiquitinating enzyme 5) (Isopeptidase T) (Ubiquitin thioesterase 5) (Ubiquitin-specific-processing protease 5)	315.37	1	95.678	3.29616	145
O15020	Spectrin beta chain, non-erythrocytic 2 (Beta-III spectrin) (Spinocerebellar ataxia 5 protein)	854.737	1	271.019	3.15379	146
Q7RTR0	NACHT, LRR and PYD domains-containing protein 9 (Nucleotide-binding oligomerization domain protein 6) (PYRIN and NACHT-containing protein 12)	355.284	1	113.18	3.1391	147
Q00610	Clathrin heavy chain 1 (Clathrin heavy chain on chromosome 17) (CLH-17)	320.656	1	191.395	1.67536	148
Q02413	Desmoglein-1 (Cadherin family member 4) (Desmosomal glycoprotein 1) (DG1) (DGI) (Pemphigus foliaceus antigen)	147.852	1	113.62	1.30129	149
Q5D862	Filaggrin-2 (FLG-2) (Intermediate filament-associated and psoriasis-susceptibility protein) (Ifapsoriasin)	140.256	1	247.818	0.565964	150
