# Supplementary material for: Characterization and quantification of proteins secreted by single human embryos prior to implantation
Source: EMBO Mol Med. 2015 Oct 16;7(11):1465–79. doi: 10.15252/emmm.201505344 (PMC4644378; doi:10.15252/emmm.201505344)
Supplement: Supplementary file 3 [file emmm0007-1465-sd3.zip › Table_EV2/Table_EV2.xlsx]

## Sheet: Sheet1
Gene	Approved name	HGNC ID	Location
A2ML1	alpha-2-macroglobulin-like 1	HGNC:23336	12p13
A4GALT	alpha 1,4-galactosyltransferase	HGNC:18149	22q13.2
AAAS	achalasia, adrenocortical insufficiency, alacrimia	HGNC:13666	12q13
AACS	acetoacetyl-CoA synthetase	HGNC:21298	12q24.31
AACSP1	acetoacetyl-CoA synthetase pseudogene 1	HGNC:18226	5q35
AADACL3	arylacetamide deacetylase-like 3	HGNC:32037	1p36.21
AADAT	aminoadipate aminotransferase	HGNC:17929	4q33
AAED1	AhpC/TSA antioxidant enzyme domain containing 1	HGNC:16881	9q22.32
AAGAB	alpha- and gamma-adaptin binding protein	HGNC:25662	15q22.33-q23
AAMDC	adipogenesis associated, Mth938 domain containing	HGNC:30205	11q14.1
AAMP	angio-associated, migratory cell protein	HGNC:18	2q
AAR2	AAR2 splicing factor homolog (S. cerevisiae)	HGNC:15886	20q11.23
AARS	alanyl-tRNA synthetase	HGNC:20	16q22.1
AARS2	alanyl-tRNA synthetase 2, mitochondrial	HGNC:21022	6p21.1
AASDH	aminoadipate-semialdehyde dehydrogenase	HGNC:23993	4q12
AASDHPPT	aminoadipate-semialdehyde dehydrogenase-phosphopantetheinyl transferase	HGNC:14235	11q22
AASS	aminoadipate-semialdehyde synthase	HGNC:17366	7q31.3
AATF	apoptosis antagonizing transcription factor	HGNC:19235	17q12
AATK	apoptosis-associated tyrosine kinase	HGNC:21	17q25.3
ABCA1	ATP-binding cassette, sub-family A (ABC1), member 1	HGNC:29	9q31
ABCA13	ATP-binding cassette, sub-family A (ABC1), member 13	HGNC:14638	7p12.3
ABCA3	ATP-binding cassette, sub-family A (ABC1), member 3	HGNC:33	16p13.3
ABCA4	ATP-binding cassette, sub-family A (ABC1), member 4	HGNC:34	1p22
ABCA7	ATP-binding cassette, sub-family A (ABC1), member 7	HGNC:37	19p13.3
ABCB10	ATP-binding cassette, sub-family B (MDR/TAP), member 10	HGNC:41	1q32
ABCB6	ATP-binding cassette, sub-family B (MDR/TAP), member 6 (Langereis blood group)	HGNC:47	2q36
ABCB7	ATP-binding cassette, sub-family B (MDR/TAP), member 7	HGNC:48	Xq13.3
ABCB9	ATP-binding cassette, sub-family B (MDR/TAP), member 9	HGNC:50	12q24
ABCC10	ATP-binding cassette, sub-family C (CFTR/MRP), member 10	HGNC:52	6p12.3
ABCC13	ATP-binding cassette, sub-family C (CFTR/MRP), member 13, pseudogene	HGNC:16022	21q11.2
ABCC4	ATP-binding cassette, sub-family C (CFTR/MRP), member 4	HGNC:55	13q31
ABCC5	ATP-binding cassette, sub-family C (CFTR/MRP), member 5	HGNC:56	3q27
ABCC6	ATP-binding cassette, sub-family C (CFTR/MRP), member 6	HGNC:57	16p13.11
ABCC6P2	ATP-binding cassette, sub-family C, member 6 pseudogene 2	HGNC:33353	16p13.11
ABCC9	ATP-binding cassette, sub-family C (CFTR/MRP), member 9	HGNC:60	12p12.1
ABCD3	ATP-binding cassette, sub-family D (ALD), member 3	HGNC:67	1p21.3
ABCE1	ATP-binding cassette, sub-family E (OABP), member 1	HGNC:69	4q31
ABCF1	ATP-binding cassette, sub-family F (GCN20), member 1	HGNC:70	6p21.33
ABCF2	ATP-binding cassette, sub-family F (GCN20), member 2	HGNC:71	7q36.1
ABCF3	ATP-binding cassette, sub-family F (GCN20), member 3	HGNC:72	3q27.1
ABCG1	ATP-binding cassette, sub-family G (WHITE), member 1	HGNC:73	21q22.3
ABHD10	abhydrolase domain containing 10	HGNC:25656	3q13.2
ABHD12	abhydrolase domain containing 12	HGNC:15868	20p11.21
ABHD12B	abhydrolase domain containing 12B	HGNC:19837	14q21.3
ABHD15	abhydrolase domain containing 15	HGNC:26971	17q11.2
ABHD16A	abhydrolase domain containing 16A	HGNC:13921	6p21.3
ABHD2	abhydrolase domain containing 2	HGNC:18717	15q26.1
ABHD5	abhydrolase domain containing 5	HGNC:21396	3p21.33
ABHD6	abhydrolase domain containing 6	HGNC:21398	3p21.2
ABHD8	abhydrolase domain containing 8	HGNC:23759	19p13.12
ABI1	abl-interactor 1	HGNC:11320	10p12.1
ABI2	abl-interactor 2	HGNC:24011	2q33
ABL1	ABL proto-oncogene 1, non-receptor tyrosine kinase	HGNC:76	9q34.1
ABL2	ABL proto-oncogene 2, non-receptor tyrosine kinase	HGNC:77	1q25.2
ABLIM1	actin binding LIM protein 1	HGNC:78	10q25
ABR	active BCR-related	HGNC:81	17p13
ABRACL	ABRA C-terminal like	HGNC:21230	6q24.1
ABT1	activator of basal transcription 1	HGNC:17369	6p21.31
ABTB2	ankyrin repeat and BTB (POZ) domain containing 2	HGNC:23842	11p13
ACAA1	acetyl-CoA acyltransferase 1	HGNC:82	3p22.2
ACAA2	acetyl-CoA acyltransferase 2	HGNC:83	18q21
ACACA	acetyl-CoA carboxylase alpha	HGNC:84	17q21
ACACB	acetyl-CoA carboxylase beta	HGNC:85	12q24.1
ACAD10	acyl-CoA dehydrogenase family, member 10	HGNC:21597	12q24.12
ACAD8	acyl-CoA dehydrogenase family, member 8	HGNC:87	11q25
ACAD9	acyl-CoA dehydrogenase family, member 9	HGNC:21497	3q21.3
ACADM	acyl-CoA dehydrogenase, C-4 to C-12 straight chain	HGNC:89	1p31
ACADVL	acyl-CoA dehydrogenase, very long chain	HGNC:92	17p13.1
ACAT1	acetyl-CoA acetyltransferase 1	HGNC:93	11q22.3
ACAT2	acetyl-CoA acetyltransferase 2	HGNC:94	6q25.3
ACAT2	sterol O-acyltransferase 2	HGNC:11178	12q13.13
ACBD3	acyl-CoA binding domain containing 3	HGNC:15453	1q41
ACBD6	acyl-CoA binding domain containing 6	HGNC:23339	1q25.1
ACD	adrenocortical dysplasia homolog (mouse)	HGNC:25070	16q22
ACE2	angiotensin I converting enzyme 2	HGNC:13557	Xp22
ACER2	alkaline ceramidase 2	HGNC:23675	9p21.3
ACER3	alkaline ceramidase 3	HGNC:16066	11q13.5
ACIN1	apoptotic chromatin condensation inducer 1	HGNC:17066	14q11.2
ACLY	ATP citrate lyase	HGNC:115	17q21.2
ACN9	ACN9 homolog (S. cerevisiae)	HGNC:21752	7q22.1
ACO1	aconitase 1, soluble	HGNC:117	9p21.1
ACO2	aconitase 2, mitochondrial	HGNC:118	22q13.2
ACOT11	acyl-CoA thioesterase 11	HGNC:18156	1p32.3
ACOT13	acyl-CoA thioesterase 13	HGNC:20999	6p22.1
ACOT4	acyl-CoA thioesterase 4	HGNC:19748	14q24.1
ACOT7	acyl-CoA thioesterase 7	HGNC:24157	1p36
ACOT9	acyl-CoA thioesterase 9	HGNC:17152	Xp22.11
ACOX1	acyl-CoA oxidase 1, palmitoyl	HGNC:119	17q25.1
ACOX3	acyl-CoA oxidase 3, pristanoyl	HGNC:121	4p15.3
ACP1	acid phosphatase 1, soluble	HGNC:122	2p25
ACP2	acid phosphatase 2, lysosomal	HGNC:123	11p11.2
ACP5	acid phosphatase 5, tartrate resistant	HGNC:124	19p13.2
ACP6	acid phosphatase 6, lysophosphatidic	HGNC:29609	1q21
ACPP	acid phosphatase, prostate	HGNC:125	3q22.1
ACPT	acid phosphatase, testicular	HGNC:14376	19q13.33
ACRC	acidic repeat containing	HGNC:15805	Xq13.1
ACSBG1	acyl-CoA synthetase bubblegum family member 1	HGNC:29567	15q23-q24
ACSL1	acyl-CoA synthetase long-chain family member 1	HGNC:3569	4q35.1
ACSL3	acyl-CoA synthetase long-chain family member 3	HGNC:3570	2q34-q35
ACSL4	acyl-CoA synthetase long-chain family member 4	HGNC:3571	Xq22.3-q23
ACSS2	acyl-CoA synthetase short-chain family member 2	HGNC:15814	20q11.22
ACSS3	acyl-CoA synthetase short-chain family member 3	HGNC:24723	12q21.31
ACTB	actin, beta	HGNC:132	7p22
ACTG1	actin, gamma 1	HGNC:144	17q25
ACTG1P4	actin, gamma 1 pseudogene 4	HGNC:149	1p21
ACTG2	actin, gamma 2, smooth muscle, enteric	HGNC:145	2p13.1
ACTL6A	actin-like 6A	HGNC:24124	3q26.33
ACTL8	actin-like 8	HGNC:24018	1p36.2-p35
ACTN1	actinin, alpha 1	HGNC:163	14q24.1
ACTN4	actinin, alpha 4	HGNC:166	19q13
ACTR10	actin-related protein 10 homolog (S. cerevisiae)	HGNC:17372	14q23.1
ACTR1A	ARP1 actin-related protein 1 homolog A, centractin alpha (yeast)	HGNC:167	10q24
ACTR1B	ARP1 actin-related protein 1 homolog B, centractin beta (yeast)	HGNC:168	2q11.1-q11.2
ACTR2	ARP2 actin-related protein 2 homolog (yeast)	HGNC:169	2p14
ACTR3	ARP3 actin-related protein 3 homolog (yeast)	HGNC:170	2q14.1
ACTR5	ARP5 actin-related protein 5 homolog (yeast)	HGNC:14671	20q12
ACTR6	ARP6 actin-related protein 6 homolog (yeast)	HGNC:24025	12q23.1
ACTR8	ARP8 actin-related protein 8 homolog (yeast)	HGNC:14672	3p21.31
ACTRT1	actin-related protein T1	HGNC:24027	Xq25
ACTRT3	actin-related protein T3	HGNC:24022	3q26.2
ACVR1	activin A receptor, type I	HGNC:171	2q23-q24
ACVR1B	activin A receptor, type IB	HGNC:172	12q13
ACVR2A	activin A receptor, type IIA	HGNC:173	2q22.2-q23.3
ACVR2B	activin A receptor, type IIB	HGNC:174	3p22
ACVR2B-AS1	ACVR2B antisense RNA 1	HGNC:44161	3p22.2
ACVRL1	activin A receptor type II-like 1	HGNC:175	12q13.13
ACYP1	acylphosphatase 1, erythrocyte (common) type	HGNC:179	14q24.3
ADA	adenosine deaminase	HGNC:186	20q13.12
ADAD2	adenosine deaminase domain containing 2	HGNC:30714	16q24.1
ADAL	adenosine deaminase-like	HGNC:31853	15q15.3
ADAM10	ADAM metallopeptidase domain 10	HGNC:188	15q2
ADAM15	ADAM metallopeptidase domain 15	HGNC:193	1q21.3
ADAM17	ADAM metallopeptidase domain 17	HGNC:195	2p25
ADAM19	ADAM metallopeptidase domain 19	HGNC:197	5q33.3
ADAM2	ADAM metallopeptidase domain 2	HGNC:198	8p11.2
ADAM20P1	ADAM metallopeptidase domain 20 pseudogene 1	HGNC:20102	14q24.2
ADAM23	ADAM metallopeptidase domain 23	HGNC:202	2q33
ADAM23	ADAM metallopeptidase domain 28	HGNC:206	8p21.2
ADAM28	ADAM metallopeptidase domain 28	HGNC:206	8p21.2
ADAM6	ADAM metallopeptidase domain 6, pseudogene	HGNC:213	14q32.33
ADAM9	ADAM metallopeptidase domain 9	HGNC:216	8p11.23
ADAMTS1	ADAM metallopeptidase with thrombospondin type 1 motif, 1	HGNC:217	21q21.3
ADAMTS15	ADAM metallopeptidase with thrombospondin type 1 motif, 15	HGNC:16305	11q25
ADAMTS3	ADAM metallopeptidase with thrombospondin type 1 motif, 3	HGNC:219	4q21
ADAMTS9	ADAM metallopeptidase with thrombospondin type 1 motif, 9	HGNC:13202	3p14.1
ADAMTSL2	ADAMTS-like 2	HGNC:14631	9q34.3
ADAMTSL4	ADAMTS-like 4	HGNC:19706	1q21.2
ADAMTSL5	ADAMTS-like 5	HGNC:27912	19p13.3
ADAP1	ArfGAP with dual PH domains 1	HGNC:16486	7p22.3
ADAP2	ArfGAP with dual PH domains 2	HGNC:16487	17q11.2
ADAR	adenosine deaminase, RNA-specific	HGNC:225	1q21.3
ADARB1	adenosine deaminase, RNA-specific, B1	HGNC:226	21q22.3
ADAT1	adenosine deaminase, tRNA-specific 1	HGNC:228	16q23
ADAT3	adenosine deaminase, tRNA-specific 3	HGNC:25151	19p13.3
ADCK1	aarF domain containing kinase 1	HGNC:19038	14q24
ADCK2	aarF domain containing kinase 2	HGNC:19039	7q34
ADCK3	aarF domain containing kinase 3	HGNC:16812	1q42.11
ADCK5	aarF domain containing kinase 5	HGNC:21738	8q24.3
ADCY10	adenylate cyclase 10 (soluble)	HGNC:21285	1q24
ADCY3	adenylate cyclase 3	HGNC:234	2p23.3
ADCY3	adenylate cyclase 8 (brain)	HGNC:239	8q24
ADCY7	adenylate cyclase 7	HGNC:238	16q12.1
ADD1	adducin 1 (alpha)	HGNC:243	4p16.3
ADD2	adducin 2 (beta)	HGNC:244	2p13.3
ADD3	adducin 3 (gamma)	HGNC:245	10q25.2
ADH4	alcohol dehydrogenase 4 (class II), pi polypeptide	HGNC:252	4q22
ADH5	alcohol dehydrogenase 5 (class III), chi polypeptide	HGNC:253	4q23
ADHFE1	alcohol dehydrogenase, iron containing, 1	HGNC:16354	8q12.3
ADI1	acireductone dioxygenase 1	HGNC:30576	2p25.2
ADIPOR1	adiponectin receptor 1	HGNC:24040	1q32.1
ADIPOR2	adiponectin receptor 2	HGNC:24041	12p13
ADK	adenosine kinase	HGNC:257	10q22.2
ADM	adrenomedullin	HGNC:259	11p15.4
ADM5	adrenomedullin 5 (putative)	HGNC:27293	19q13.33
ADNP	activity-dependent neuroprotector homeobox	HGNC:15766	20q13.13
ADNP2	ADNP homeobox 2	HGNC:23803	18q23
ADO	2-aminoethanethiol (cysteamine) dioxygenase	HGNC:23506	10q21.3
ADORA1	adenosine A1 receptor	HGNC:262	1q32.1
ADORA2A	adenosine A2a receptor	HGNC:263	22q11.23
ADORA2B	adenosine A2b receptor	HGNC:264	17p12
ADORA3	adenosine A3 receptor	HGNC:268	1p13.2
ADPGK	ADP-dependent glucokinase	HGNC:25250	15q24.1
ADPRH	ADP-ribosylarginine hydrolase	HGNC:269	3q13.31-q13.33
ADPRHL1	ADP-ribosylhydrolase like 1	HGNC:21303	13q34
ADPRHL2	ADP-ribosylhydrolase like 2	HGNC:21304	1p34.3
ADPRM	ADP-ribose/CDP-alcohol diphosphatase, manganese-dependent	HGNC:30925	17p13.1
ADRA2A	adrenoceptor alpha 2A	HGNC:281	10q25.2
ADRA2B	adrenoceptor alpha 2B	HGNC:282	2q11.1
ADRB2	adrenoceptor beta 2, surface	HGNC:286	5q31-q32
ADRBK1	adrenergic, beta, receptor kinase 1	HGNC:289	11q13
ADRM1	adhesion regulating molecule 1	HGNC:15759	20q13.33
ADSL	adenylosuccinate lyase	HGNC:291	22q13.1
ADSS	adenylosuccinate synthase	HGNC:292	1q44
ADTRP	androgen-dependent TFPI-regulating protein	HGNC:21214	6p24.1
AEBP2	AE binding protein 2	HGNC:24051	12p12.3
AEN	apoptosis enhancing nuclease	HGNC:25722	15q26.1
AES	amino-terminal enhancer of split	HGNC:307	19p13.3
AFAP1	actin filament associated protein 1	HGNC:24017	4p16
AFAP1L1	actin filament associated protein 1-like 1	HGNC:26714	5q33.1
AFF1	AF4/FMR2 family, member 1	HGNC:7135	4q21.3
AFF4	AF4/FMR2 family, member 4	HGNC:17869	5q31
AFG3L1P	AFG3-like AAA ATPase 1, pseudogene	HGNC:314	16q24.3
AFG3L2	AFG3-like AAA ATPase 2	HGNC:315	18p11.21
AFTPH	aftiphilin	HGNC:25951	2p14
AGA	aspartylglucosaminidase	HGNC:318	4q34.3
AGAP1	ArfGAP with GTPase domain, ankyrin repeat and PH domain 1	HGNC:16922	2q37
AGAP3	ArfGAP with GTPase domain, ankyrin repeat and PH domain 3	HGNC:16923	7q36.1
AGAP6	ArfGAP with GTPase domain, ankyrin repeat and PH domain 6	HGNC:23466	10q11.23
AGAP8	ArfGAP with GTPase domain, ankyrin repeat and PH domain 4	HGNC:23459	10q11.21
AGBL5	ATP/GTP binding protein-like 5	HGNC:26147	2p23.3
AGER	advanced glycosylation end product-specific receptor	HGNC:320	6p21.3
AGFG1	ArfGAP with FG repeats 1	HGNC:5175	2q36
AGFG2	ArfGAP with FG repeats 2	HGNC:5177	7q22.1
AGGF1	angiogenic factor with G patch and FHA domains 1	HGNC:24684	5q13.3
AGK	acylglycerol kinase	HGNC:21869	7q34
AGL	amylo-alpha-1, 6-glucosidase, 4-alpha-glucanotransferase	HGNC:321	1p21
AGO1	argonaute RISC catalytic component 1	HGNC:3262	1p34.3
AGO2	argonaute RISC catalytic component 2	HGNC:3263	8q24.3
AGO3	argonaute RISC catalytic component 3	HGNC:18421	1p34
AGPAT1	1-acylglycerol-3-phosphate O-acyltransferase 1	HGNC:324	6p21.3
AGPAT2	1-acylglycerol-3-phosphate O-acyltransferase 2	HGNC:325	9q34.3
AGPAT3	1-acylglycerol-3-phosphate O-acyltransferase 3	HGNC:326	21q22.3
AGPAT5	1-acylglycerol-3-phosphate O-acyltransferase 5	HGNC:20886	8p23.1
AGPAT6	1-acylglycerol-3-phosphate O-acyltransferase 6	HGNC:20880	8p11.21
AGPAT9	1-acylglycerol-3-phosphate O-acyltransferase 9	HGNC:28157	4q21.23
AGPS	alkylglycerone phosphate synthase	HGNC:327	2q
AGRN	agrin	HGNC:329	1p36.33
AGTPBP1	ATP/GTP binding protein 1	HGNC:17258	9q21.33
AGTRAP	angiotensin II receptor-associated protein	HGNC:13539	1p36.22
AGXT2L1	ethanolamine-phosphate phospho-lyase	HGNC:14404	4q25
AGXT2L2	5-phosphohydroxy-L-lysine phospho-lyase	HGNC:28249	5q35.3
AHCTF1	AT hook containing transcription factor 1	HGNC:24618	1q44
AHCY	adenosylhomocysteinase	HGNC:343	20q11.22
AHCYL1	adenosylhomocysteinase-like 1	HGNC:344	1p13
AHCYL2	adenosylhomocysteinase-like 2	HGNC:22204	7q32.1
AHI1	Abelson helper integration site 1	HGNC:21575	6q23.2
AHNAK	AHNAK nucleoprotein	HGNC:347	11q12-q13
AHR	aryl hydrocarbon receptor	HGNC:348	7p15
AHSA1	AHA1, activator of heat shock 90kDa protein ATPase homolog 1 (yeast)	HGNC:1189	14q
AHSA2	AHA1, activator of heat shock 90kDa protein ATPase homolog 2 (yeast)	HGNC:20437	2p14
AHSP	alpha hemoglobin stabilizing protein	HGNC:18075	16p11.1
AICDA	activation-induced cytidine deaminase	HGNC:13203	12p13
AIDA	axin interactor, dorsalization associated	HGNC:25761	1q41
AIF1	allograft inflammatory factor 1	HGNC:352	6p21.3
AIF1L	allograft inflammatory factor 1-like	HGNC:28904	9q34.13-q34.3
AIFM1	apoptosis-inducing factor, mitochondrion-associated, 1	HGNC:8768	Xq26.1
AIFM2	apoptosis-inducing factor, mitochondrion-associated, 2	HGNC:21411	10q22.2
AIFM3	apoptosis-inducing factor, mitochondrion-associated, 3	HGNC:26398	22q11.21
AIM1	absent in melanoma 1	HGNC:356	6q21
AIM1L	absent in melanoma 1-like	HGNC:17295	1p35
AIMP2	aminoacyl tRNA synthetase complex-interacting multifunctional protein 2	HGNC:20609	7p22.1
AIP	aryl hydrocarbon receptor interacting protein	HGNC:358	11q13.3
AIP	aurora kinase A interacting protein 1	HGNC:24114	1p36.33
AIRE	autoimmune regulator	HGNC:360	21q22.3
AJAP1	adherens junctions associated protein 1	HGNC:30801	1p36.32
AJUBA	ajuba LIM protein	HGNC:20250	14q11.2
AK1	adenylate kinase 1	HGNC:361	9q34.1
AK2	adenylate kinase 2	HGNC:362	1p35.1
AK3	adenylate kinase 3	HGNC:17376	9p24.1
AK3	adenylate kinase 4	HGNC:363	1p31.3
AK4	adenylate kinase 4	HGNC:363	1p31.3
AKAP1	A kinase (PRKA) anchor protein 1	HGNC:367	17q22
AKAP10	A kinase (PRKA) anchor protein 10	HGNC:368	17p11.1
AKAP11	A kinase (PRKA) anchor protein 11	HGNC:369	13q
AKAP12	A kinase (PRKA) anchor protein 12	HGNC:370	6q24-q25
AKAP13	A kinase (PRKA) anchor protein 13	HGNC:371	15q24-q25
AKAP17A	A kinase (PRKA) anchor protein 17A	HGNC:18783	Xp22.33 and Yp11.32
AKAP5	A kinase (PRKA) anchor protein 5	HGNC:375	14q23.3
AKAP7	A kinase (PRKA) anchor protein 7	HGNC:377	6q23.2
AKAP8	A kinase (PRKA) anchor protein 8	HGNC:378	19p13.12
AKAP8L	A kinase (PRKA) anchor protein 8-like	HGNC:29857	19p13.12
AKIP1	A kinase (PRKA) interacting protein 1	HGNC:1170	11p15.3
AKIRIN1	akirin 1	HGNC:25744	1p34.3
AKIRIN2	akirin 2	HGNC:21407	6q15
AKNA	AT-hook transcription factor	HGNC:24108	9q32
AKR1A1	aldo-keto reductase family 1, member A1 (aldehyde reductase)	HGNC:380	1p33-p32
AKR1B1	aldo-keto reductase family 1, member B1 (aldose reductase)	HGNC:381	7q35
AKR1C3	aldo-keto reductase family 1, member C3	HGNC:386	10p15-p14
AKR1CL1	aldo-keto reductase family 1, member C-like 1	HGNC:23469	10p15.2
AKR1D1	aldo-keto reductase family 1, member D1	HGNC:388	7q32-q33
AKR7A2	aldo-keto reductase family 7, member A2 (aflatoxin aldehyde reductase)	HGNC:389	1p36.13
AKR7A2P1	aldo-keto reductase family 7, member A2 pseudogene 1	HGNC:24062	1p13.2
AKR7A3	aldo-keto reductase family 7, member A3 (aflatoxin aldehyde reductase)	HGNC:390	1p36.13
AKT1	v-akt murine thymoma viral oncogene homolog 1	HGNC:391	14q32.33
AKTIP	AKT interacting protein	HGNC:16710	16q12.2
ALAD	aminolevulinate dehydratase	HGNC:395	9q32
ALAS1	aminolevulinate, delta-, synthase 1	HGNC:396	3p21
ALB	albumin	HGNC:399	4q13.3
ALB	Fas (TNFRSF6) binding factor 1	HGNC:24674	17q25.3
ALCAM	activated leukocyte cell adhesion molecule	HGNC:400	3q13.1
ALDH16A1	aldehyde dehydrogenase 16 family, member A1	HGNC:28114	19q13.33
ALDH18A1	aldehyde dehydrogenase 18 family, member A1	HGNC:9722	10q24.3-q24.6
ALDH1A1	aldehyde dehydrogenase 1 family, member A1	HGNC:402	9q21.13
ALDH1A2	aldehyde dehydrogenase 1 family, member A2	HGNC:15472	15q21.2
ALDH1A3	aldehyde dehydrogenase 1 family, member A3	HGNC:409	15q26
ALDH1B1	aldehyde dehydrogenase 1 family, member B1	HGNC:407	9p13
ALDH2	aldehyde dehydrogenase 2 family (mitochondrial)	HGNC:404	12q24.12
ALDH3A2	aldehyde dehydrogenase 3 family, member A2	HGNC:403	17p11.2
ALDH4A1	aldehyde dehydrogenase 4 family, member A1	HGNC:406	1p36
ALDH5A1	aldehyde dehydrogenase 5 family, member A1	HGNC:408	6p22
ALDH6A1	aldehyde dehydrogenase 6 family, member A1	HGNC:7179	14q24.3
ALDH7A1	aldehyde dehydrogenase 7 family, member A1	HGNC:877	5q31
ALDH8A1	aldehyde dehydrogenase 8 family, member A1	HGNC:15471	6q24.1-q25.1
ALDH9A1	aldehyde dehydrogenase 9 family, member A1	HGNC:412	1q22-q23
ALDOA	aldolase A, fructose-bisphosphate	HGNC:414	16p11.2
ALDOB	aldolase B, fructose-bisphosphate	HGNC:417	9q21.3-q22.2
ALDOC	aldolase C, fructose-bisphosphate	HGNC:418	17q11.2
ALG11	ALG11, alpha-1,2-mannosyltransferase	HGNC:32456	13q14.3
ALG12	ALG12, alpha-1,6-mannosyltransferase	HGNC:19358	22q13.33
ALG13	ALG13, UDP-N-acetylglucosaminyltransferase subunit	HGNC:30881	Xq23
ALG1L	ALG1, chitobiosyldiphosphodolichol beta-mannosyltransferase-like	HGNC:33721	3q21.2
ALG2	ALG2, alpha-1,3/1,6-mannosyltransferase	HGNC:23159	9q31.1
ALG3	ALG3, alpha-1,3- mannosyltransferase	HGNC:23056	3q27.3
ALG5	ALG5, dolichyl-phosphate beta-glucosyltransferase	HGNC:20266	13q13.1
ALG6	ALG6, alpha-1,3-glucosyltransferase	HGNC:23157	1p31.3
ALG8	ALG8, alpha-1,3-glucosyltransferase	HGNC:23161	11q14.1
ALG9	ALG9, alpha-1,2-mannosyltransferase	HGNC:15672	11q23
ALKBH1	alkB, alkylation repair homolog 1 (E. coli)	HGNC:17911	14q24
ALKBH2	alkB, alkylation repair homolog 2 (E. coli)	HGNC:32487	12q24.11
ALKBH3	alkB, alkylation repair homolog 3 (E. coli)	HGNC:30141	11p11.2
ALKBH4	alkB, alkylation repair homolog 4 (E. coli)	HGNC:21900	7q22.1
ALKBH5	AlkB family member 5, RNA demethylase	HGNC:25996	17p11.2
ALKBH6	alkB, alkylation repair homolog 6 (E. coli)	HGNC:28243	19q13.12
ALKBH7	alkB, alkylation repair homolog 7 (E. coli)	HGNC:21306	19p13.3
ALKBH8	alkB, alkylation repair homolog 8 (E. coli)	HGNC:25189	11q22.3
ALMS1	Alstrom syndrome 1	HGNC:428	2p13.1
ALOX15	arachidonate 15-lipoxygenase	HGNC:433	17p13.3
ALOX15B	arachidonate 15-lipoxygenase, type B	HGNC:434	17p13.1
ALOX5	arachidonate 5-lipoxygenase	HGNC:435	10q11.2
ALPL	alkaline phosphatase, liver/bone/kidney	HGNC:438	1p36.12
ALPP	alkaline phosphatase, placental	HGNC:439	2q37.1
ALPPL2	alkaline phosphatase, placental-like 2	HGNC:441	2q37
ALS2	amyotrophic lateral sclerosis 2 (juvenile)	HGNC:443	2q33-q35
ALX1	ALX homeobox 1	HGNC:1494	12q21.31
ALYREF	Aly/REF export factor	HGNC:19071	17q25.3
AMBRA1	autophagy/beclin-1 regulator 1	HGNC:25990	11p11.2
AMD1	adenosylmethionine decarboxylase 1	HGNC:457	6q21
AMDHD1	amidohydrolase domain containing 1	HGNC:28577	12q23.1
AMDHD2	amidohydrolase domain containing 2	HGNC:24262	16p13.3
AMER1	APC membrane recruitment protein 1	HGNC:26837	Xq11.1
AMER2	APC membrane recruitment protein 2	HGNC:26360	13q12.13
AMFR	autocrine motility factor receptor, E3 ubiquitin protein ligase	HGNC:463	16q21
AMH	anti-Mullerian hormone	HGNC:464	19p13.3
AMMECR1	Alport syndrome, mental retardation, midface hypoplasia and elliptocytosis chromosomal region gene 1	HGNC:467	Xq22.3
AMMECR1L	AMMECR1-like	HGNC:28658	2q21
AMOT	angiomotin	HGNC:17810	Xq23
AMOTL2	angiomotin like 2	HGNC:17812	3q21-q22
AMPH	amphiphysin	HGNC:471	7p14-p13
AMT	aminomethyltransferase	HGNC:473	3p21.2-p21.1
AMY2A	amylase, alpha 2A (pancreatic)	HGNC:477	1p21.1
AMY2B	amylase, alpha 2B (pancreatic)	HGNC:478	1p21
AMZ2	archaelysin family metallopeptidase 2	HGNC:28041	17q24.2
ANAPC1	anaphase promoting complex subunit 1	HGNC:19988	2q12.1
ANAPC10	anaphase promoting complex subunit 10	HGNC:24077	4q31
ANAPC11	anaphase promoting complex subunit 11	HGNC:14452	17q25.3
ANAPC13	anaphase promoting complex subunit 13	HGNC:24540	3q22.1
ANAPC4	anaphase promoting complex subunit 4	HGNC:19990	4p15.31
ANAPC5	anaphase promoting complex subunit 5	HGNC:15713	12q24.31
ANG	angiogenin, ribonuclease, RNase A family, 5	HGNC:483	14q11.1-q11.2
ANGEL1	angel homolog 1 (Drosophila)	HGNC:19961	14q24.3
ANGEL2	angel homolog 2 (Drosophila)	HGNC:30534	1q32.3
ANGPT1	angiopoietin 1	HGNC:484	8q23.1
ANGPTL4	angiopoietin-like 4	HGNC:16039	19p13.3
ANHX	anomalous homeobox	HGNC:40024	12q24.33
ANK3	ankyrin 3, node of Ranvier (ankyrin G)	HGNC:494	10q21
ANKDD1A	ankyrin repeat and death domain containing 1A	HGNC:28002	15q22.31
ANKFY1	ankyrin repeat and FYVE domain containing 1	HGNC:20763	17p13.3
ANKHD1	ankyrin repeat and KH domain containing 1	HGNC:24714	5q31.3
ANKIB1	ankyrin repeat and IBR domain containing 1	HGNC:22215	7q21.3
ANKLE1	ankyrin repeat and LEM domain containing 1	HGNC:26812	19p13.11
ANKLE2	ankyrin repeat and LEM domain containing 2	HGNC:29101	12q24.33
ANKMY1	ankyrin repeat and MYND domain containing 1	HGNC:20987	2q37.3
ANKMY2	ankyrin repeat and MYND domain containing 2	HGNC:25370	7p21
ANKRA2	ankyrin repeat, family A (RFXANK-like), 2	HGNC:13208	5q12-q13
ANKRD10	ankyrin repeat domain 10	HGNC:20265	13q33.3
ANKRD11	ankyrin repeat domain 11	HGNC:21316	16q24.3
ANKRD13A	ankyrin repeat domain 13A	HGNC:21268	12q24.12
ANKRD13C	ankyrin repeat domain 13C	HGNC:25374	1p32.3-p31.3
ANKRD16	ankyrin repeat domain 16	HGNC:23471	10p15.1
ANKRD17	ankyrin repeat domain 17	HGNC:23575	4q21.1-q21.21
ANKRD19P	ankyrin repeat domain 19, pseudogene	HGNC:22567	9q22.32
ANKRD22	ankyrin repeat domain 22	HGNC:28321	10q23.31
ANKRD23	ankyrin repeat domain 23	HGNC:24470	2q11.2
ANKRD26	ankyrin repeat domain 26	HGNC:29186	10p12.1
ANKRD27	ankyrin repeat domain 27 (VPS9 domain)	HGNC:25310	19q13.12
ANKRD28	ankyrin repeat domain 28	HGNC:29024	3p25.1
ANKRD32	ankyrin repeat domain 32	HGNC:25408	5q15
ANKRD33	ankyrin repeat domain 33	HGNC:13788	12q13.13
ANKRD33B	ankyrin repeat domain 33B	HGNC:35240	5p15.2
ANKRD34A	ankyrin repeat domain 34A	HGNC:27639	1q21.1
ANKRD35	ankyrin repeat domain 35	HGNC:26323	1q21.1
ANKRD36BP2	ankyrin repeat domain 36B pseudogene 2	HGNC:33607	2q11.2
ANKRD36C	ankyrin repeat domain 36C	HGNC:32946	2q11.1
ANKRD39	ankyrin repeat domain 39	HGNC:28640	2q11.2
ANKRD40	ankyrin repeat domain 40	HGNC:28233	17q21.33
ANKRD46	ankyrin repeat domain 46	HGNC:27229	8q22.3
ANKRD49	ankyrin repeat domain 49	HGNC:25970	11q21
ANKRD50	ankyrin repeat domain 50	HGNC:29223	4q28.1
ANKRD54	ankyrin repeat domain 54	HGNC:25185	22q13.1
ANKRD6	ankyrin repeat domain 6	HGNC:17280	6q14.2-q16.1
ANKRD60	ankyrin repeat domain 60	HGNC:16217	20q13.32
ANKRD7	ankyrin repeat domain 7	HGNC:18588	7q31
ANKRD9	ankyrin repeat domain 9	HGNC:20096	14q32.33
ANKS1A	ankyrin repeat and sterile alpha motif domain containing 1A	HGNC:20961	6p21.31
ANKS3	ankyrin repeat and sterile alpha motif domain containing 3	HGNC:29422	16p13.3
ANKZF1	ankyrin repeat and zinc finger domain containing 1	HGNC:25527	2q35
ANLN	anillin, actin binding protein	HGNC:14082	7p15-p14
ANO1	anoctamin 1, calcium activated chloride channel	HGNC:21625	11q13.2
ANO10	anoctamin 10	HGNC:25519	3p22.1-p21.33
ANO2	anoctamin 2, calcium activated chloride channel	HGNC:1183	12p13.3
ANO6	anoctamin 6	HGNC:25240	12q12-q13.11
ANO7	anoctamin 7	HGNC:31677	2q37.3
ANO8	anoctamin 8	HGNC:29329	19p13.12
ANP32A	acidic (leucine-rich) nuclear phosphoprotein 32 family, member A	HGNC:13233	15q23
ANP32B	acidic (leucine-rich) nuclear phosphoprotein 32 family, member B	HGNC:16677	9q22.32
ANPEP	alanyl (membrane) aminopeptidase	HGNC:500	15q25-q26
ANTXR1	anthrax toxin receptor 1	HGNC:21014	2p13.1
ANTXR2	anthrax toxin receptor 2	HGNC:21732	4q21.3
ANXA1	annexin A1	HGNC:533	9q21.13
ANXA11	annexin A11	HGNC:535	10q22.3
ANXA2	annexin A2	HGNC:537	15q22.2
ANXA2P1	annexin A2 pseudogene 1	HGNC:538	4q31.3
ANXA2P2	annexin A2 pseudogene 2	HGNC:539	9p13.3
ANXA2P3	annexin A2 pseudogene 3	HGNC:540	10q21.3
ANXA2R	annexin A2 receptor	HGNC:33463	5p12
ANXA3	annexin A3	HGNC:541	4q21.21
ANXA5	annexin A5	HGNC:543	4q27
ANXA6	annexin A6	HGNC:544	5q33.1
ANXA7	annexin A7	HGNC:545	10q22.2
ANXA8L2	annexin A8-like 1	HGNC:23334	10q11.22
AOC2	amine oxidase, copper containing 2 (retina-specific)	HGNC:549	17q21
AOC3	amine oxidase, copper containing 3	HGNC:550	17q21
AOC4
AP1AR	adaptor-related protein complex 1 associated regulatory protein	HGNC:28808	4q25
AP1B1	adaptor-related protein complex 1, beta 1 subunit	HGNC:554	22q12.2
AP1G1	adaptor-related protein complex 1, gamma 1 subunit	HGNC:555	16q23
AP1G2	adaptor-related protein complex 1, gamma 2 subunit	HGNC:556	14q11.2
AP1M1	adaptor-related protein complex 1, mu 1 subunit	HGNC:13667	19p13.12
AP1M2	adaptor-related protein complex 1, mu 2 subunit	HGNC:558	19p13.2
AP1S1	adaptor-related protein complex 1, sigma 1 subunit	HGNC:559	7q22.1
AP1S2	adaptor-related protein complex 1, sigma 2 subunit	HGNC:560	Xp22
AP2A1	adaptor-related protein complex 2, alpha 1 subunit	HGNC:561	19q13.3
AP2M1	adaptor-related protein complex 2, mu 1 subunit	HGNC:564	3q28
AP2S1	adaptor-related protein complex 2, sigma 1 subunit	HGNC:565	19q13.2-q13.3
AP3B1	adaptor-related protein complex 3, beta 1 subunit	HGNC:566	5q14.1
AP3D1	adaptor-related protein complex 3, delta 1 subunit	HGNC:568	19p13.3
AP3M1	adaptor-related protein complex 3, mu 1 subunit	HGNC:569	10q22.1-q22.3
AP3M2	adaptor-related protein complex 3, mu 2 subunit	HGNC:570	8p11.2
AP3S1	adaptor-related protein complex 3, sigma 1 subunit	HGNC:2013	5q22
AP4B1	adaptor-related protein complex 4, beta 1 subunit	HGNC:572	1p13.2
AP4E1	adaptor-related protein complex 4, epsilon 1 subunit	HGNC:573	15q21.2
AP4M1	adaptor-related protein complex 4, mu 1 subunit	HGNC:574	7q22.1
AP5M1	adaptor-related protein complex 5, mu 1 subunit	HGNC:20192	14q22.2
AP5S1	adaptor-related protein complex 5, sigma 1 subunit	HGNC:15875	20p13
APAF1	apoptotic peptidase activating factor 1	HGNC:576	12q23
APBA3	amyloid beta (A4) precursor protein-binding, family A, member 3	HGNC:580	19p13.3
APBB1IP	amyloid beta (A4) precursor protein-binding, family B, member 1 interacting protein	HGNC:17379	10p12.1
APBB3	amyloid beta (A4) precursor protein-binding, family B, member 3	HGNC:20708	5q31
APC	adenomatous polyposis coli	HGNC:583	5q21-q22
APEH	acylaminoacyl-peptide hydrolase	HGNC:586	3p21
APEX1	APEX nuclease (multifunctional DNA repair enzyme) 1	HGNC:587	14q11.2
APEX2	APEX nuclease (apurinic/apyrimidinic endonuclease) 2	HGNC:17889	Xp11.23
APH1A	APH1A gamma secretase subunit	HGNC:29509	1q21.2
APH1B	APH1B gamma secretase subunit	HGNC:24080	15q22.2
API5	apoptosis inhibitor 5	HGNC:594	11p12
APIP	APAF1 interacting protein	HGNC:17581	11p13
APLP1	amyloid beta (A4) precursor-like protein 1	HGNC:597	19q
APLP2	amyloid beta (A4) precursor-like protein 2	HGNC:598	11q24
APMAP	adipocyte plasma membrane associated protein	HGNC:13238	20p11.2
APOA1	apolipoprotein A-I	HGNC:600	11q23-q24
APOA1BP	apolipoprotein A-I binding protein	HGNC:18453	1q21
APOA4	apolipoprotein A-IV	HGNC:602	11q23.3
APOBEC3D	apolipoprotein B mRNA editing enzyme, catalytic polypeptide-like 3D	HGNC:17354	22q13.1
APOBEC3F	apolipoprotein B mRNA editing enzyme, catalytic polypeptide-like 3F	HGNC:17356	22q13.1-q13.2
APOBEC3G	apolipoprotein B mRNA editing enzyme, catalytic polypeptide-like 3G	HGNC:17357	22q13.1-q13.2
APOC1	apolipoprotein C-I	HGNC:607	19q13.2
APOC3	apolipoprotein C-III	HGNC:610	11q23.3
APOE	apolipoprotein E	HGNC:613	19q13.31
APOO	apolipoprotein O	HGNC:28727	Xp22.11
APOOL	apolipoprotein O-like	HGNC:24009	Xq21.1
APP	amyloid beta (A4) precursor protein	HGNC:620	21q21.2
APPBP2	amyloid beta precursor protein (cytoplasmic tail) binding protein 2	HGNC:622	17q23.2
APPL1	adaptor protein, phosphotyrosine interaction, PH domain and leucine zipper containing 1	HGNC:24035	3p21.1-p14.3
APPL2	adaptor protein, phosphotyrosine interaction, PH domain and leucine zipper containing 2	HGNC:18242	12q23.3
APPL2	amyloid beta (A4) precursor-like protein 2	HGNC:598	11q24
APRT	adenine phosphoribosyltransferase	HGNC:626	16q24
APTX	aprataxin	HGNC:15984	9p13.3
AQP11	aquaporin 11	HGNC:19940	11q13.5
AQP3	aquaporin 3 (Gill blood group)	HGNC:636	9p13
AQP7P1	aquaporin 7 pseudogene 1	HGNC:32048	9q12
AQPEP
AQR	aquarius intron-binding spliceosomal factor	HGNC:29513	15q13
AR	androgen receptor	HGNC:644	Xq12
AR	aldo-keto reductase family 1, member B1 (aldose reductase)	HGNC:381	7q35
ARAF	A-Raf proto-oncogene, serine/threonine kinase	HGNC:646	Xp11.3-p11.23
ARAP1	ArfGAP with RhoGAP domain, ankyrin repeat and PH domain 1	HGNC:16925	11q13.3
ARCN1	archain 1	HGNC:649	11q23.3
ARF1	ADP-ribosylation factor 1	HGNC:652	1q42.13
ARF3	ADP-ribosylation factor 3	HGNC:654	12q13.12
ARF4	ADP-ribosylation factor 4	HGNC:655	3p21.2-p21.1
ARF5	ADP-ribosylation factor 5	HGNC:658	7q31.3
ARFGAP1	ADP-ribosylation factor GTPase activating protein 1	HGNC:15852	20q13.33
ARFGAP1	ADP-ribosylation factor GTPase activating protein 3	HGNC:661	22q13.2
ARFGAP2	ADP-ribosylation factor GTPase activating protein 2	HGNC:13504	11p11.2-p11.12
ARFGAP3	ADP-ribosylation factor GTPase activating protein 3	HGNC:661	22q13.2
ARFGEF1	ADP-ribosylation factor guanine nucleotide-exchange factor 1 (brefeldin A-inhibited)	HGNC:15772	8q13
ARFGEF2	ADP-ribosylation factor guanine nucleotide-exchange factor 2 (brefeldin A-inhibited)	HGNC:15853	20q13.13
ARFIP1	ADP-ribosylation factor interacting protein 1	HGNC:21496	4q31.3
ARFIP2	ADP-ribosylation factor interacting protein 2	HGNC:17160	11p15
ARG2	arginase 2	HGNC:664	14q24.1
ARGFXP2	arginine-fifty homeobox pseudogene 2	HGNC:23977	17q11.2
ARGLU1	arginine and glutamate rich 1	HGNC:25482	13q33.3
ARHGAP1	Rho GTPase activating protein 1	HGNC:673	11p11.2
ARHGAP10	Rho GTPase activating protein 10	HGNC:26099	4q31.23
ARHGAP10	Rho GTPase activating protein 21	HGNC:23725	10p12.31
ARHGAP11A	Rho GTPase activating protein 11A	HGNC:15783	15q13.3
ARHGAP12	Rho GTPase activating protein 12	HGNC:16348	10p11.22
ARHGAP17	Rho GTPase activating protein 17	HGNC:18239	16p12.2-p12.1
ARHGAP18	Rho GTPase activating protein 18	HGNC:21035	6q23.1
ARHGAP19	Rho GTPase activating protein 19	HGNC:23724	10q24.2
ARHGAP21	Rho GTPase activating protein 21	HGNC:23725	10p12.31
ARHGAP22	Rho GTPase activating protein 22	HGNC:30320	10q11.23
ARHGAP23	Rho GTPase activating protein 23	HGNC:29293	17q12
ARHGAP24	Rho GTPase activating protein 24	HGNC:25361	4q22.1
ARHGAP27	Rho GTPase activating protein 27	HGNC:31813	17q21.31
ARHGAP32	Rho GTPase activating protein 32	HGNC:17399	11q24.3
ARHGAP33	Rho GTPase activating protein 33	HGNC:23085	19q13.13
ARHGAP39	Rho GTPase activating protein 39	HGNC:29351	8q24.3
ARHGAP42	Rho GTPase activating protein 42	HGNC:26545	11q22.1
ARHGAP44	Rho GTPase activating protein 44	HGNC:29096	17p12
ARHGAP9	Rho GTPase activating protein 9	HGNC:14130	12q13.3
ARHGDIA	Rho GDP dissociation inhibitor (GDI) alpha	HGNC:678	17q25.3
ARHGDIB	Rho GDP dissociation inhibitor (GDI) beta	HGNC:679	12p12.3
ARHGEF1	Rho guanine nucleotide exchange factor (GEF) 1	HGNC:681	19q13.13
ARHGEF10	Rho guanine nucleotide exchange factor (GEF) 10	HGNC:14103	8p23
ARHGEF10L	Rho guanine nucleotide exchange factor (GEF) 10-like	HGNC:25540	1p36.13
ARHGEF11	Rho guanine nucleotide exchange factor (GEF) 11	HGNC:14580	1q21
ARHGEF12	Rho guanine nucleotide exchange factor (GEF) 12	HGNC:14193	11q23.3
ARHGEF16	Rho guanine nucleotide exchange factor (GEF) 16	HGNC:15515	1p36.3
ARHGEF18	Rho/Rac guanine nucleotide exchange factor (GEF) 18	HGNC:17090	19p13.3
ARHGEF19	Rho guanine nucleotide exchange factor (GEF) 19	HGNC:26604	1p36.13
ARHGEF2	Rho/Rac guanine nucleotide exchange factor (GEF) 2	HGNC:682	1q21-q22
ARHGEF25	Rho guanine nucleotide exchange factor (GEF) 25	HGNC:30275	12q13.3
ARHGEF3	Rho guanine nucleotide exchange factor (GEF) 3	HGNC:683	3p14.3
ARHGEF35	Rho guanine nucleotide exchange factor (GEF) 35	HGNC:33846	7q35
ARHGEF38	Rho guanine nucleotide exchange factor (GEF) 38	HGNC:25968	4q24
ARHGEF39	Rho guanine nucleotide exchange factor (GEF) 39	HGNC:25909	9p13.3
ARHGEF7	Rho guanine nucleotide exchange factor (GEF) 7	HGNC:15607	13q33.3
ARHGEF9	Cdc42 guanine nucleotide exchange factor (GEF) 9	HGNC:14561	Xq11.1
ARID1A	AT rich interactive domain 1A (SWI-like)	HGNC:11110	1p36.1-p35
ARID1B	AT rich interactive domain 1B (SWI1-like)	HGNC:18040	6q25.3
ARID2	AT rich interactive domain 2 (ARID, RFX-like)	HGNC:18037	12q13.11
ARID3A	AT rich interactive domain 3A (BRIGHT-like)	HGNC:3031	19p13.3
ARID3B	AT rich interactive domain 3B (BRIGHT-like)	HGNC:14350	15q24
ARID4A	AT rich interactive domain 4A (RBP1-like)	HGNC:9885	14q22.3
ARID4B	AT rich interactive domain 4B (RBP1-like)	HGNC:15550	1q42.1-q43
ARIH1	ariadne RBR E3 ubiquitin protein ligase 1	HGNC:689	15q24
ARIH2	ariadne RBR E3 ubiquitin protein ligase 2	HGNC:690	3p21
ARL1	ADP-ribosylation factor-like 1	HGNC:692	12q23.3
ARL1	aldo-keto reductase family 1, member B10 (aldose reductase)	HGNC:382	7q33
ARL14EPL	ADP-ribosylation factor-like 14 effector protein-like	HGNC:44201	5q23.1
ARL15	ADP-ribosylation factor-like 15	HGNC:25945	5p15.2
ARL16	ADP-ribosylation factor-like 16	HGNC:27902	17q25.3
ARL17A	ADP-ribosylation factor-like 17A	HGNC:24096	17q21.31
ARL17B	ADP-ribosylation factor-like 17B	HGNC:32387	17q21.31
ARL2	ADP-ribosylation factor-like 2	HGNC:693	11q13
ARL2BP	ADP-ribosylation factor-like 2 binding protein	HGNC:17146	16q13
ARL4A	ADP-ribosylation factor-like 4A	HGNC:695	7p21.3
ARL4C	ADP-ribosylation factor-like 4C	HGNC:698	2q37.2
ARL4D	ADP-ribosylation factor-like 4D	HGNC:656	17q21.31
ARL5A	ADP-ribosylation factor-like 5A	HGNC:696	2q23.3
ARL5B	ADP-ribosylation factor-like 5B	HGNC:23052	10p13
ARL6IP1	ADP-ribosylation factor-like 6 interacting protein 1	HGNC:697	16p12-p11.2
ARL6IP4	ADP-ribosylation factor-like 6 interacting protein 4	HGNC:18076	12q24.31
ARL6IP5	ADP-ribosylation factor-like 6 interacting protein 5	HGNC:16937	3p14
ARL6IP6	ADP-ribosylation factor-like 6 interacting protein 6	HGNC:24048	2q23
ARL8B	ADP-ribosylation factor-like 8B	HGNC:25564	3p26.1
ARMC1	armadillo repeat containing 1	HGNC:17684	8q12.3
ARMC10	armadillo repeat containing 10	HGNC:21706	7q22.1
ARMC6	armadillo repeat containing 6	HGNC:25049	19p13
ARMC7	armadillo repeat containing 7	HGNC:26168	17q25
ARMC8	armadillo repeat containing 8	HGNC:24999	3q22
ARMCX6	armadillo repeat containing, X-linked 6	HGNC:26094	Xq21.33-q22.3
ARNT	aryl hydrocarbon receptor nuclear translocator	HGNC:700	1q21
ARNTL	aryl hydrocarbon receptor nuclear translocator-like	HGNC:701	11p15
ARNTL2	aryl hydrocarbon receptor nuclear translocator-like 2	HGNC:18984	12p12.2-p11.2
ARPC1A	actin related protein 2/3 complex, subunit 1A, 41kDa	HGNC:703	7q22.1
ARPC1B	actin related protein 2/3 complex, subunit 1B, 41kDa	HGNC:704	7q22.1
ARPC2	actin related protein 2/3 complex, subunit 2, 34kDa	HGNC:705	2q36.1
ARPC3	actin related protein 2/3 complex, subunit 3, 21kDa	HGNC:706	12q24
ARPC4	actin related protein 2/3 complex, subunit 4, 20kDa	HGNC:707	3p25
ARPC5	actin related protein 2/3 complex, subunit 5, 16kDa	HGNC:708	1q
ARPC5L	actin related protein 2/3 complex, subunit 5-like	HGNC:23366	9q34.11
ARPP19	cAMP-regulated phosphoprotein, 19kDa	HGNC:16967	15q11.2
ARRB1	arrestin, beta 1	HGNC:711	11q13
ARRB2	arrestin, beta 2	HGNC:712	17p13
ARRDC2	arrestin domain containing 2	HGNC:25225	19p13.12
ARRDC3	arrestin domain containing 3	HGNC:29263	5q14.3
ARRDC3-AS1	ARRDC3 antisense RNA 1	HGNC:44145	5q14.3
ARSA	arylsulfatase A	HGNC:713	22q13.33
ARSB	arylsulfatase B	HGNC:714	5q14.1
ARSB	secreted LY6/PLAUR domain containing 1	HGNC:18746	8q24.3
ART1	ADP-ribosyltransferase 1	HGNC:723	11p15
ARV1	ARV1 homolog (S. cerevisiae)	HGNC:29561	1q42.2
ARVP6125
ASAP1	ArfGAP with SH3 domain, ankyrin repeat and PH domain 1	HGNC:2720	8q24.1-q24.2
ASAP2	ArfGAP with SH3 domain, ankyrin repeat and PH domain 2	HGNC:2721	2p24
ASAP3	ArfGAP with SH3 domain, ankyrin repeat and PH domain 3	HGNC:14987	1p36.13
ASB1	ankyrin repeat and SOCS box containing 1	HGNC:16011	2q37
ASB11	ankyrin repeat and SOCS box containing 11, E3 ubiquitin protein ligase	HGNC:17186	Xp22.31
ASB6	ankyrin repeat and SOCS box containing 6	HGNC:17181	9q34.13
ASB7	ankyrin repeat and SOCS box containing 7	HGNC:17182	15q26.3
ASB8	ankyrin repeat and SOCS box containing 8	HGNC:17183	12q13.12
ASCC1	activating signal cointegrator 1 complex subunit 1	HGNC:24268	10q22.1
ASCC2	activating signal cointegrator 1 complex subunit 2	HGNC:24103	22q12.1
ASCC3	activating signal cointegrator 1 complex subunit 3	HGNC:18697	6q16
ASCL2	achaete-scute family bHLH transcription factor 2	HGNC:739	11p15.5
ASF1A	anti-silencing function 1A histone chaperone	HGNC:20995	6q22.31
ASF1B	anti-silencing function 1B histone chaperone	HGNC:20996	19p13.12
ASGR1	asialoglycoprotein receptor 1	HGNC:742	17p13-p11
ASH1L	ash1 (absent, small, or homeotic)-like (Drosophila)	HGNC:19088	1q22
ASH1L-AS1	ASH1L antisense RNA 1	HGNC:44146	1q22
ASH2L	ash2 (absent, small, or homeotic)-like (Drosophila)	HGNC:744	8p11.2
ASL	argininosuccinate lyase	HGNC:746	7q11.21
ASMTL	acetylserotonin O-methyltransferase-like	HGNC:751	Xp22.3 and Yp11.3
ASNA1	arsA arsenite transporter, ATP-binding, homolog 1 (bacterial)	HGNC:752	19p13.13
ASNS	asparagine synthetase (glutamine-hydrolyzing)	HGNC:753	7q21.3
ASNSD1	asparagine synthetase domain containing 1	HGNC:24910	2q32.2
ASPHD2	aspartate beta-hydroxylase domain containing 2	HGNC:30437	22q12.1
ASPM	asp (abnormal spindle) homolog, microcephaly associated (Drosophila)	HGNC:19048	1q31
ASPSCR1	alveolar soft part sarcoma chromosome region, candidate 1	HGNC:13825	17q25
ASRGL1	asparaginase like 1	HGNC:16448	11q12.3
ASS1	argininosuccinate synthase 1	HGNC:758	9q34.1
ASTE1	asteroid homolog 1 (Drosophila)	HGNC:25021	3q21.3
ASTL	astacin-like metallo-endopeptidase (M12 family)	HGNC:31704	2q11.1
ASTN2	astrotactin 2	HGNC:17021	9q33
ASUN	asunder spermatogenesis regulator	HGNC:20174	12p12.3
ASXL1	additional sex combs like transcriptional regulator 1	HGNC:18318	20q11
ASXL2	additional sex combs like transcriptional regulator 2	HGNC:23805	2p24.1
ATAD1	ATPase family, AAA domain containing 1	HGNC:25903	10q23.31
ATAD2	ATPase family, AAA domain containing 2	HGNC:30123	8q24.13
ATAD2B	ATPase family, AAA domain containing 2B	HGNC:29230	2p24.1-p23.3
ATAD3A	ATPase family, AAA domain containing 3A	HGNC:25567	1p36.33
ATAD5	ATPase family, AAA domain containing 5	HGNC:25752	17q11.2
ATE1	arginyltransferase 1	HGNC:782	10q26
ATF1	activating transcription factor 1	HGNC:783	12q13
ATF1	glial cell derived neurotrophic factor	HGNC:4232	5p13.1-p12
ATF2	activating transcription factor 2	HGNC:784	2q32
ATF2	glial cell derived neurotrophic factor	HGNC:4232	5p13.1-p12
ATF3	activating transcription factor 3	HGNC:785	1q32.3
ATF4	activating transcription factor 4	HGNC:786	22q13.1
ATF5	activating transcription factor 5	HGNC:790	19q13.33
ATF6	activating transcription factor 6	HGNC:791	1q22-q23
ATF6B	activating transcription factor 6 beta	HGNC:2349	6p21.3
ATF7IP2	activating transcription factor 7 interacting protein 2	HGNC:20397	16p13.2
ATG10	autophagy related 10	HGNC:20315	5q14.1
ATG12	autophagy related 12	HGNC:588	5q21-q22
ATG14	autophagy related 14	HGNC:19962	14q22.2
ATG16L1	autophagy related 16-like 1 (S. cerevisiae)	HGNC:21498	2q37.1
ATG2A	autophagy related 2A	HGNC:29028	11q13.1
ATG3	autophagy related 3	HGNC:20962	3q13.2
ATG4A	autophagy related 4A, cysteine peptidase	HGNC:16489	Xq22.1-q22.3
ATG4C	autophagy related 4C, cysteine peptidase	HGNC:16040	1p31.3
ATG4D	autophagy related 4D, cysteine peptidase	HGNC:20789	19p13.2
ATG5	autophagy related 5	HGNC:589	6q21
ATG7	autophagy related 7	HGNC:16935	3p25.3-p25.2
ATG9A	autophagy related 9A	HGNC:22408	2q35
ATG9B	autophagy related 9B	HGNC:21899	7q36
ATIC	5-aminoimidazole-4-carboxamide ribonucleotide formyltransferase/IMP cyclohydrolase	HGNC:794	2q35
ATL2	atlastin GTPase 2	HGNC:24047	2p22.3
ATL3	atlastin GTPase 3	HGNC:24526	11q13.1
ATM	ATM serine/threonine kinase	HGNC:795	11q22-q23
ATMIN	ATM interactor	HGNC:29034	16q23.2
ATN1	atrophin 1	HGNC:3033	12p
ATOX1	antioxidant 1 copper chaperone	HGNC:798	5q32
ATP10A	ATPase, class V, type 10A	HGNC:13542	15q12
ATP11B	ATPase, class VI, type 11B	HGNC:13553	3q27
ATP11C	ATPase, class VI, type 11C	HGNC:13554	Xq27.1
ATP12A	ATPase, H+/K+ transporting, nongastric, alpha polypeptide	HGNC:13816	13q11-q12.1
ATP13A1	ATPase type 13A1	HGNC:24215	19p13.11
ATP13A2	ATPase type 13A2	HGNC:30213	1p36
ATP1A1	ATPase, Na+/K+ transporting, alpha 1 polypeptide	HGNC:799	1p13
ATP1B1	ATPase, Na+/K+ transporting, beta 1 polypeptide	HGNC:804	1q24.2
ATP1B2	ATPase, Na+/K+ transporting, beta 2 polypeptide	HGNC:805	17p13.1
ATP1B3	ATPase, Na+/K+ transporting, beta 3 polypeptide	HGNC:806	3q23
ATP2A2	ATPase, Ca++ transporting, cardiac muscle, slow twitch 2	HGNC:812	12q24.11
ATP2B1	ATPase, Ca++ transporting, plasma membrane 1	HGNC:814	12q21.33
ATP2B4	ATPase, Ca++ transporting, plasma membrane 4	HGNC:817	1q32.1
ATP2C1	ATPase, Ca++ transporting, type 2C, member 1	HGNC:13211	3q21.3
ATP2C2	ATPase, Ca++ transporting, type 2C, member 2	HGNC:29103	16q24.1
ATP5A1	ATP synthase, H+ transporting, mitochondrial F1 complex, alpha subunit 1, cardiac muscle	HGNC:823	18q21
ATP5B	ATP synthase, H+ transporting, mitochondrial F1 complex, beta polypeptide	HGNC:830	12p13.3
ATP5C1	ATP synthase, H+ transporting, mitochondrial F1 complex, gamma polypeptide 1	HGNC:833	10p14
ATP5D	ATP synthase, H+ transporting, mitochondrial F1 complex, delta subunit	HGNC:837	19p13.3
ATP5EP2	ATP synthase, H+ transporting, mitochondrial F1 complex, epsilon subunit pseudogene 2	HGNC:34026	13q12
ATP5F1	ATP synthase, H+ transporting, mitochondrial Fo complex, subunit B1	HGNC:840	1p13.2
ATP5G1	ATP synthase, H+ transporting, mitochondrial Fo complex, subunit C1 (subunit 9)	HGNC:841	17q21.32
ATP5G2	ATP synthase, H+ transporting, mitochondrial Fo complex, subunit C2 (subunit 9)	HGNC:842	12q13.13
ATP5G3	ATP synthase, H+ transporting, mitochondrial Fo complex, subunit C3 (subunit 9)	HGNC:843	2q31.1
ATP5H	ATP synthase, H+ transporting, mitochondrial Fo complex, subunit d	HGNC:845	17q25
ATP5I	ATP synthase, H+ transporting, mitochondrial Fo complex, subunit E	HGNC:846	4p16.3
ATP5J	ATP synthase, H+ transporting, mitochondrial Fo complex, subunit F6	HGNC:847	21q21.1
ATP5J2	ATP synthase, H+ transporting, mitochondrial Fo complex, subunit F2	HGNC:848	7q22.1
ATP5L	ATP synthase, H+ transporting, mitochondrial Fo complex, subunit G	HGNC:14247	11q23.3
ATP5O	ATP synthase, H+ transporting, mitochondrial F1 complex, O subunit	HGNC:850	21q22
ATP5S	ATP synthase, H+ transporting, mitochondrial Fo complex, subunit s (factor B)	HGNC:18799	14q21.3
ATP5SL	ATP5S-like	HGNC:25496	19q13.2
ATP6AP1	ATPase, H+ transporting, lysosomal accessory protein 1	HGNC:868	Xq28
ATP6AP1L	ATPase, H+ transporting, lysosomal accessory protein 1-like	HGNC:28091	5q14.2
ATP6AP2	ATPase, H+ transporting, lysosomal accessory protein 2	HGNC:18305	Xp11.4
ATP6V0A1	ATPase, H+ transporting, lysosomal V0 subunit a1	HGNC:865	17q21
ATP6V0A2	ATPase, H+ transporting, lysosomal V0 subunit a2	HGNC:18481	12q24.31
ATP6V0A4	ATPase, H+ transporting, lysosomal V0 subunit a4	HGNC:866	7q34
ATP6V0B	ATPase, H+ transporting, lysosomal 21kDa, V0 subunit b	HGNC:861	1p32.3
ATP6V0C	ATPase, H+ transporting, lysosomal 16kDa, V0 subunit c	HGNC:855	16p13.3
ATP6V0D1	ATPase, H+ transporting, lysosomal 38kDa, V0 subunit d1	HGNC:13724	16q22
ATP6V0D2	ATPase, H+ transporting, lysosomal 38kDa, V0 subunit d2	HGNC:18266	8q21.3
ATP6V0E1	ATPase, H+ transporting, lysosomal 9kDa, V0 subunit e1	HGNC:863	5q35.2
ATP6V0E2	ATPase, H+ transporting V0 subunit e2	HGNC:21723	7q36.1
ATP6V1A	ATPase, H+ transporting, lysosomal 70kDa, V1 subunit A	HGNC:851	3q13.31
ATP6V1B1	ATPase, H+ transporting, lysosomal 56/58kDa, V1 subunit B1	HGNC:853	2p13
ATP6V1B2	ATPase, H+ transporting, lysosomal 56/58kDa, V1 subunit B2	HGNC:854	8p21.3
ATP6V1C1	ATPase, H+ transporting, lysosomal 42kDa, V1 subunit C1	HGNC:856	8p22.3
ATP6V1C2	ATPase, H+ transporting, lysosomal 42kDa, V1 subunit C2	HGNC:18264	2p25.1
ATP6V1D	ATPase, H+ transporting, lysosomal 34kDa, V1 subunit D	HGNC:13527	14q23-q24.2
ATP6V1E1	ATPase, H+ transporting, lysosomal 31kDa, V1 subunit E1	HGNC:857	22q11.2
ATP6V1F	ATPase, H+ transporting, lysosomal 14kDa, V1 subunit F	HGNC:16832	7q32.1
ATP6V1G1	ATPase, H+ transporting, lysosomal 13kDa, V1 subunit G1	HGNC:864	9q33.1
ATP6V1H	ATPase, H+ transporting, lysosomal 50/57kDa, V1 subunit H	HGNC:18303	8q11.2
ATP7B	ATPase, Cu++ transporting, beta polypeptide	HGNC:870	13q14.3
ATP8B1	ATPase, aminophospholipid transporter, class I, type 8B, member 1	HGNC:3706	18q21
ATP8B2	ATPase, aminophospholipid transporter, class I, type 8B, member 2	HGNC:13534	1q21.3
ATP8B4	ATPase, class I, type 8B, member 4	HGNC:13536	15q21.2
ATP8B5P	ATPase, class I, type 8B, member 5, pseudogene	HGNC:27245	9p13.3
ATP9A	ATPase, class II, type 9A	HGNC:13540	20q13.2
ATP9B	ATPase, class II, type 9B	HGNC:13541	18q23
ATPAF1	ATP synthase mitochondrial F1 complex assembly factor 1	HGNC:18803	1p33-p32.3
ATPAF2	ATP synthase mitochondrial F1 complex assembly factor 2	HGNC:18802	17p11.2
ATPIF1	ATPase inhibitory factor 1	HGNC:871	1p35.3
ATRAID	all-trans retinoic acid-induced differentiation factor	HGNC:24090	2p23.3
ATRIP	ATR interacting protein	HGNC:33499	3p24.3-p22.1
ATRN	attractin	HGNC:885	20p13
ATXN1	ataxin 1	HGNC:10548	6p23
ATXN10	ataxin 10	HGNC:10549	22q13
ATXN1L	ataxin 1-like	HGNC:33279	16q22.2
ATXN2	ataxin 2	HGNC:10555	12q23-q24.1
ATXN3	ataxin 3	HGNC:7106	14q21
ATXN7L2	ataxin 7-like 2	HGNC:28713	1p13.2
ATXN7L3	ataxin 7-like 3	HGNC:25416	17q21
ATXN7L3B	ataxin 7-like 3B	HGNC:37931	12q21
AUH	AU RNA binding protein/enoyl-CoA hydratase	HGNC:890	9q22
AUNIP	aurora kinase A and ninein interacting protein	HGNC:28363	1p36.11
AUP1	ancient ubiquitous protein 1	HGNC:891	2p13
AURKA	aurora kinase A	HGNC:11393	20q13
AURKAIP1	aurora kinase A interacting protein 1	HGNC:24114	1p36.33
AURKAPS1	aurora kinase A pseudogene 1	HGNC:18611	1q41
AURKB	aurora kinase B	HGNC:11390	17p13.1
AURKC	aurora kinase C	HGNC:11391	19q13.43
AUTS2	autism susceptibility candidate 2	HGNC:14262	7q11.22
AVEN	apoptosis, caspase activation inhibitor	HGNC:13509	15q13.1
AVL9	AVL9 homolog (S. cerevisiase)	HGNC:28994	7p14.3
AVPI1	arginine vasopressin-induced 1	HGNC:30898	10q24.2
AVPR2	arginine vasopressin receptor 2	HGNC:897	Xq28
AXDND1	axonemal dynein light chain domain containing 1	HGNC:26564	1q25.2
AXIN1	axin 1	HGNC:903	16p13.3
AXIN2	axin 2	HGNC:904	17q24.1
AZFP
AZI1	centrosomal protein 131kDa	HGNC:29511	17q25.3
AZI2	5-azacytidine induced 2	HGNC:24002	3p23
AZIN1	antizyme inhibitor 1	HGNC:16432	8p22-q21.3
B2M	beta-2-microglobulin	HGNC:914	15q21-q22.2
B3GALNT1	beta-1,3-N-acetylgalactosaminyltransferase 1 (globoside blood group)	HGNC:918	3q25
B3GALNT2	beta-1,3-N-acetylgalactosaminyltransferase 2	HGNC:28596	1q42.3
B3GALT2	UDP-Gal:betaGlcNAc beta 1,3-galactosyltransferase, polypeptide 2	HGNC:917	1q31
B3GALT6	UDP-Gal:betaGal beta 1,3-galactosyltransferase polypeptide 6	HGNC:17978	1p36.33
B3GALTL	beta 1,3-galactosyltransferase-like	HGNC:20207	13q12.3
B3GAT3	beta-1,3-glucuronyltransferase 3	HGNC:923	11q12
B3GNT1	UDP-GlcNAc:betaGal beta-1,3-N-acetylglucosaminyltransferase 1	HGNC:15685	11q13.2
B3GNT1	UDP-GlcNAc:betaGal beta-1,3-N-acetylglucosaminyltransferase 2	HGNC:15629	2p15
B3GNT2	UDP-GlcNAc:betaGal beta-1,3-N-acetylglucosaminyltransferase 2	HGNC:15629	2p15
B3GNT4	UDP-GlcNAc:betaGal beta-1,3-N-acetylglucosaminyltransferase 4	HGNC:15683	12q24
B3GNT6	UDP-GlcNAc:betaGal beta-1,3-N-acetylglucosaminyltransferase 6 (core 3 synthase)	HGNC:24141	11q13.4
B3GNT6	UDP-GlcNAc:betaGal beta-1,3-N-acetylglucosaminyltransferase 1	HGNC:15685	11q13.2
B4GALT1	UDP-Gal:betaGlcNAc beta 1,4- galactosyltransferase, polypeptide 1	HGNC:924	9p13
B4GALT2	UDP-Gal:betaGlcNAc beta 1,4- galactosyltransferase, polypeptide 2	HGNC:925	1p34-p33
B4GALT3	UDP-Gal:betaGlcNAc beta 1,4- galactosyltransferase, polypeptide 3	HGNC:926	1q21-q23
B4GALT4	UDP-Gal:betaGlcNAc beta 1,4- galactosyltransferase, polypeptide 4	HGNC:927	3q13.3
B4GALT5	UDP-Gal:betaGlcNAc beta 1,4- galactosyltransferase, polypeptide 5	HGNC:928	20q13.1-q13.2
B4GALT7	xylosylprotein beta 1,4-galactosyltransferase, polypeptide 7	HGNC:930	5q35.1-q35.3
B9D1	B9 protein domain 1	HGNC:24123	17p11.2
B9D2	B9 protein domain 2	HGNC:28636	19q13.2
BABAM1	BRISC and BRCA1 A complex member 1	HGNC:25008	19p13.11
BACH2	BTB and CNC homology 1, basic leucine zipper transcription factor 2	HGNC:14078	6q15
BAG2	BCL2-associated athanogene 2	HGNC:938	6p12.3-p11.2
BAG3	BCL2-associated athanogene 3	HGNC:939	10q25.2-q26.2
BAG4	BCL2-associated athanogene 4	HGNC:940	8p11.23
BAG5	BCL2-associated athanogene 5	HGNC:941	14q32
BAG6	BCL2-associated athanogene 6	HGNC:13919	6p21.3
BAGE	B melanoma antigen	HGNC:942	21p11.1
BAHCC1	BAH domain and coiled-coil containing 1	HGNC:29279	17q25.3
BAHD1	bromo adjacent homology domain containing 1	HGNC:29153	15q14
BAI1	brain-specific angiogenesis inhibitor 1	HGNC:943	8q24.3
BAIAP2	BAI1-associated protein 2	HGNC:947	17q25.3
BAIAP2L1	BAI1-associated protein 2-like 1	HGNC:21649	7q22.1
BAIAP2L2	BAI1-associated protein 2-like 2	HGNC:26203	22q13.1
BAK1	BCL2-antagonist/killer 1	HGNC:949	6p21.31
BAMBI	BMP and activin membrane-bound inhibitor	HGNC:30251	10p12.3-p11.2
BANF1	barrier to autointegration factor 1	HGNC:17397	11q13.1
BANP	BTG3 associated nuclear protein	HGNC:13450	16q24
BAP1	BRCA1 associated protein-1 (ubiquitin carboxy-terminal hydrolase)	HGNC:950	3p21.31-p21.2
BAP1	ring finger protein 2	HGNC:10061	1q25.3
BAP1	membrane associated guanylate kinase, WW and PDZ domain containing 1	HGNC:946	3p14.1
BARD1	BRCA1 associated RING domain 1	HGNC:952	2q34-q35
BARX1	BARX homeobox 1	HGNC:955	9q22.32
BASP1	brain abundant, membrane attached signal protein 1	HGNC:957	5p15.1
BATF	basic leucine zipper transcription factor, ATF-like	HGNC:958	14q24
BATF3	basic leucine zipper transcription factor, ATF-like 3	HGNC:28915	1q32.3
BAX	BCL2-associated X protein	HGNC:959	19q13.3-q13.4
BAZ1A	bromodomain adjacent to zinc finger domain, 1A	HGNC:960	14q13.2
BAZ1B	bromodomain adjacent to zinc finger domain, 1B	HGNC:961	7q11.23
BBC3	BCL2 binding component 3	HGNC:17868	19q13.3-q13.4
BBS1	Bardet-Biedl syndrome 1	HGNC:966	11q13
BBS12	Bardet-Biedl syndrome 12	HGNC:26648	4q27
BBS2	Bardet-Biedl syndrome 2	HGNC:967	16q21
BBS4	Bardet-Biedl syndrome 4	HGNC:969	15q22.3-q23
BBS7	Bardet-Biedl syndrome 7	HGNC:18758	4q27
BBS9	Bardet-Biedl syndrome 9	HGNC:30000	7p14
BBX	bobby sox homolog (Drosophila)	HGNC:14422	3q13.1
BCAP29	B-cell receptor-associated protein 29	HGNC:24131	7q22.3
BCAP31	B-cell receptor-associated protein 31	HGNC:16695	Xq28
BCAR1	breast cancer anti-estrogen resistance 1	HGNC:971	16q22-q23
BCAR3	breast cancer anti-estrogen resistance 3	HGNC:973	1p22.1
BCAR4	breast cancer anti-estrogen resistance 4 (non-protein coding)	HGNC:22170	16p13.13
BCAS2	breast carcinoma amplified sequence 2	HGNC:975	1p13.2
BCAS4	breast carcinoma amplified sequence 4	HGNC:14367	20q13
BCAT1	branched chain amino-acid transaminase 1, cytosolic	HGNC:976	12p12.1
BCAT2	branched chain amino-acid transaminase 2, mitochondrial	HGNC:977	19q13.33
BCCIP	BRCA2 and CDKN1A interacting protein	HGNC:978	10q26.2
BCDIN3D	BCDIN3 domain containing	HGNC:27050	12q13.13
BCKDHA	branched chain keto acid dehydrogenase E1, alpha polypeptide	HGNC:986	19q13.1-q13.2
BCKDHB	branched chain keto acid dehydrogenase E1, beta polypeptide	HGNC:987	6q14.1
BCKDK	branched chain ketoacid dehydrogenase kinase	HGNC:16902	16p11.2
BCL11A	B-cell CLL/lymphoma 11A (zinc finger protein)	HGNC:13221	2p16.1
BCL2	B-cell CLL/lymphoma 2	HGNC:990	18q21.3
BCL2L1	BCL2-like 1	HGNC:992	20q11.21
BCL2L11	BCL2-like 11 (apoptosis facilitator)	HGNC:994	2q13
BCL2L12	BCL2-like 12 (proline rich)	HGNC:13787	19q13.3
BCL2L13	BCL2-like 13 (apoptosis facilitator)	HGNC:17164	22q11
BCL2L14	BCL2-like 14 (apoptosis facilitator)	HGNC:16657	12p13-p12
BCL2L2	BCL2-like 2	HGNC:995	14q11.2-q12
BCL3	B-cell CLL/lymphoma 3	HGNC:998	19q13.1-q13.2
BCL6	B-cell CLL/lymphoma 6	HGNC:1001	3q27
BCL7A	B-cell CLL/lymphoma 7A	HGNC:1004	12q24.1
BCL7B	B-cell CLL/lymphoma 7B	HGNC:1005	7q11.23
BCL9	B-cell CLL/lymphoma 9	HGNC:1008	1q21
BCL9L	B-cell CLL/lymphoma 9-like	HGNC:23688	11q23.3
BCLAF1	BCL2-associated transcription factor 1	HGNC:16863	6q22-q23
BCOR	BCL6 corepressor	HGNC:20893	Xp11.4
BCORL1	BCL6 corepressor-like 1	HGNC:25657	Xq25-q26.1
BCR	breakpoint cluster region	HGNC:1014	22q11
BCRP2	breakpoint cluster region pseudogene 2	HGNC:1015	22q11
BCRP2	DDB1 and CUL4 associated factor 5	HGNC:20224	14q23-q24.1
BCS1L	BC1 (ubiquinol-cytochrome c reductase) synthesis-like	HGNC:1020	2q35
BCYRN1	brain cytoplasmic RNA 1	HGNC:1022	2p16
BDH1	3-hydroxybutyrate dehydrogenase, type 1	HGNC:1027	3q29
BDKRB2	bradykinin receptor B2	HGNC:1030	14q32.1-q32.2
BDNF	brain-derived neurotrophic factor	HGNC:1033	11p14.1
BECN1	beclin 1, autophagy related	HGNC:1034	17q21
BEGAIN	brain-enriched guanylate kinase-associated	HGNC:24163	14q32.2
BEND3	BEN domain containing 3	HGNC:23040	6q21
BEND4	BEN domain containing 4	HGNC:23815	4p13
BEND7	BEN domain containing 7	HGNC:23514	10p14
BEST2	bestrophin 2	HGNC:17107	19p13.13
BET1	Bet1 golgi vesicular membrane trafficking protein	HGNC:14562	7q21.1-q22
BET1L	Bet1 golgi vesicular membrane trafficking protein-like	HGNC:19348	11p15.5
BEX1	brain expressed, X-linked 1	HGNC:1036	Xq22.1
BEX2	brain expressed X-linked 2	HGNC:30933	Xq22
BEX4	brain expressed, X-linked 4	HGNC:25475	Xq22.1-q22.3
BFAR	bifunctional apoptosis regulator	HGNC:17613	16p13.2
BHLHE22	basic helix-loop-helix family, member e22	HGNC:11963	8q12.1
BHLHE22	basic helix-loop-helix family, member e22	HGNC:11963	8q12.1
BHLHE40	basic helix-loop-helix family, member e40	HGNC:1046	3p26
BHLHE40	basic helix-loop-helix family, member e40	HGNC:1046	3p26
BHMT	betaine--homocysteine S-methyltransferase	HGNC:1047	5q14.1
BICD1	bicaudal D homolog 1 (Drosophila)	HGNC:1049	12p11.2-p11.1
BICD2	bicaudal D homolog 2 (Drosophila)	HGNC:17208	9q22.32
BID	BH3 interacting domain death agonist	HGNC:1050	22q11.2
BIK	BCL2-interacting killer (apoptosis-inducing)	HGNC:1051	22q13.31
BIN1	bridging integrator 1	HGNC:1052	2q14
BIRC2	baculoviral IAP repeat containing 2	HGNC:590	11q22
BIRC3	baculoviral IAP repeat containing 3	HGNC:591	11q22
BIRC5	baculoviral IAP repeat containing 5	HGNC:593	17q25.3
BIRC6	baculoviral IAP repeat containing 6	HGNC:13516	2p22.3
BIVM	basic, immunoglobulin-like variable motif containing	HGNC:16034	13q33.1
BLCAP	bladder cancer associated protein	HGNC:1055	20q11.23
BLM	Bloom syndrome, RecQ helicase-like	HGNC:1058	15q26.1
BLMH	bleomycin hydrolase	HGNC:1059	17q11.2
BLOC1S1	biogenesis of lysosomal organelles complex-1, subunit 1	HGNC:4200	12q13-q14
BLOC1S4	biogenesis of lysosomal organelles complex-1, subunit 4, cappuccino	HGNC:24206	4p16.1
BLOC1S6	biogenesis of lysosomal organelles complex-1, subunit 6, pallidin	HGNC:8549	15q21.1
BLVRA	biliverdin reductase A	HGNC:1062	7p13
BLVRB	biliverdin reductase B (flavin reductase (NADPH))	HGNC:1063	19q13.1-q13.2
BLZF1	basic leucine zipper nuclear factor 1	HGNC:1065	1q24
BMP1	bone morphogenetic protein 1	HGNC:1067	8p21
BMP2	bone morphogenetic protein 2	HGNC:1069	20p12
BMP2K	BMP2 inducible kinase	HGNC:18041	4q21.21
BMP4	bone morphogenetic protein 4	HGNC:1071	14q22-q23
BMP6	bone morphogenetic protein 6	HGNC:1073	6p24-p23
BMP7	bone morphogenetic protein 7	HGNC:1074	20q13
BMP8B	bone morphogenetic protein 8b	HGNC:1075	1p35-p32
BMPR1A	bone morphogenetic protein receptor, type IA	HGNC:1076	10q22.3
BMPR2	bone morphogenetic protein receptor, type II (serine/threonine kinase)	HGNC:1078	2q33-q34
BMS1	BMS1 ribosome biogenesis factor	HGNC:23505	10q11.21
BMS1P4	BMS1 pseudogene 4	HGNC:23652	10q22.2
BMS1P5	BMS1 pseudogene 5	HGNC:23653	10q11.22
BMS1P6	BMS1 pseudogene 6	HGNC:23654	10q11.22
BNIP1	BCL2/adenovirus E1B 19kDa interacting protein 1	HGNC:1082	5q33-q34
BNIP2	BCL2/adenovirus E1B 19kDa interacting protein 2	HGNC:1083	15q21.3
BNIP3	BCL2/adenovirus E1B 19kDa interacting protein 3	HGNC:1084	10q26.3
BNIP3L	BCL2/adenovirus E1B 19kDa interacting protein 3-like	HGNC:1085	8p21
BNIPL	BCL2/adenovirus E1B 19kD interacting protein like	HGNC:16976	1q21.2
BOD1	biorientation of chromosomes in cell division 1	HGNC:25114	5q35.2
BOK	BCL2-related ovarian killer	HGNC:1087	2q37.3
BOLA1	bolA family member 1	HGNC:24263	1q21
BOLA2	bolA family member 2	HGNC:29488	16p11.2
BOLA3	bolA family member 3	HGNC:24415	2p13.1
BOP1	block of proliferation 1	HGNC:15519	8q24.3
BORA	bora, aurora kinase A activator	HGNC:24724	13q22.1
BPESC1	blepharophimosis, epicanthus inversus and ptosis, candidate 1 (non-protein coding)	HGNC:13228	3q23
BPGM	2,3-bisphosphoglycerate mutase	HGNC:1093	7q33
BPHL	biphenyl hydrolase-like (serine hydrolase)	HGNC:1094	6p25
BPIFA4P	BPI fold containing family A, member 4, pseudogene	HGNC:20469	20q11.21
BPNT1	3'(2'), 5'-bisphosphate nucleotidase 1	HGNC:1096	1q42
BRAF	B-Raf proto-oncogene, serine/threonine kinase	HGNC:1097	7q34
BRAP	BRCA1 associated protein	HGNC:1099	12q24.12
BRAP	chromosome 6 open reading frame 89	HGNC:21114	6p21.31
BRAT1	BRCA1-associated ATM activator 1	HGNC:21701	7p22.3
BRCA1	breast cancer 1, early onset	HGNC:1100	17q21.31
BRCC3	BRCA1/BRCA2-containing complex, subunit 3	HGNC:24185	Xq28
BRCC3	DEP domain containing 1B	HGNC:24902	5q12
BRD1	bromodomain containing 1	HGNC:1102	22q13.33
BRD2	bromodomain containing 2	HGNC:1103	6p21.3
BRD3	bromodomain containing 3	HGNC:1104	9q34
BRD4	bromodomain containing 4	HGNC:13575	19p13.12
BRD7	bromodomain containing 7	HGNC:14310	16q12.1
BRD7P3	bromodomain containing 7 pseudogene 3	HGNC:24171	6q22.31
BRD8	bromodomain containing 8	HGNC:19874	5q31
BRD9	bromodomain containing 9	HGNC:25818	5p15.33
BRDT	bromodomain, testis-specific	HGNC:1105	1p22.1
BRE	brain and reproductive organ-expressed (TNFRSF1A modulator)	HGNC:1106	2p23
BRF2	BRF2, RNA polymerase III transcription initiation factor 50 kDa subunit	HGNC:17298	8p11.23
BRF2	ZFP36 ring finger protein-like 2	HGNC:1108	2p22.3-p21
BRI3	brain protein I3	HGNC:1109	7q21.3
BRI3	integral membrane protein 2C	HGNC:6175	2q37
BRI3BP	BRI3 binding protein	HGNC:14251	12q24.1
BRICD5	BRICHOS domain containing 5	HGNC:28309	16p13.3
BRIX1	BRX1, biogenesis of ribosomes, homolog (S. cerevisiae)	HGNC:24170	5p13.2
BRK1	BRICK1, SCAR/WAVE actin-nucleating complex subunit	HGNC:23057	3p25.3
BRMS1	breast cancer metastasis suppressor 1	HGNC:17262	11q13-q13.2
BRMS1	breast cancer metastasis-suppressor 1-like	HGNC:20512	14q13.1
BRMS1L	breast cancer metastasis-suppressor 1-like	HGNC:20512	14q13.1
BROX	BRO1 domain and CAAX motif containing	HGNC:26512	1q41
BRPF1	bromodomain and PHD finger containing, 1	HGNC:14255	3p26-p25
BRPF3	bromodomain and PHD finger containing, 3	HGNC:14256	6p21.31
BRSK1	BR serine/threonine kinase 1	HGNC:18994	19q13.4
BRWD1	bromodomain and WD repeat domain containing 1	HGNC:12760	21q22.2
BRWD3	bromodomain and WD repeat domain containing 3	HGNC:17342	Xq21.1
BSDC1	BSD domain containing 1	HGNC:25501	1p35.1
BSG	basigin (Ok blood group)	HGNC:1116	19p13.3
BSPH1	binder of sperm protein homolog 1	HGNC:33906	19q13.32
BSPRY	B-box and SPRY domain containing	HGNC:18232	9q33.1
BST2	bone marrow stromal cell antigen 2	HGNC:1119	19p13.2
BTAF1	BTAF1 RNA polymerase II, B-TFIID transcription factor-associated, 170kDa	HGNC:17307	10q22-q23
BTBD1	BTB (POZ) domain containing 1	HGNC:1120	15q24
BTBD10	BTB (POZ) domain containing 10	HGNC:21445	11p15.2
BTBD2	BTB (POZ) domain containing 2	HGNC:15504	19p13.3
BTBD3	BTB (POZ) domain containing 3	HGNC:15854	20p12.2
BTBD6	BTB (POZ) domain containing 6	HGNC:19897	14q32.33
BTBD7	BTB (POZ) domain containing 7	HGNC:18269	14q32.13
BTD	biotinidase	HGNC:1122	3p25
BTF3	basic transcription factor 3	HGNC:1125	5q13.3
BTF3	butyrophilin, subfamily 3, member A3	HGNC:1140	6p22.1
BTF3L4	basic transcription factor 3-like 4	HGNC:30547	1p32.3
BTG1	B-cell translocation gene 1, anti-proliferative	HGNC:1130	12q21.33
BTG2	BTG family, member 2	HGNC:1131	1q32
BTG3	BTG family, member 3	HGNC:1132	21q21.1
BTK	Bruton agammaglobulinemia tyrosine kinase	HGNC:1133	Xq21.33-q22
BTLA	B and T lymphocyte associated	HGNC:21087	3q13.2
BTN1A1	butyrophilin, subfamily 1, member A1	HGNC:1135	6p22.1
BTN2A1	butyrophilin, subfamily 2, member A1	HGNC:1136	6p22.1
BTRC	beta-transducin repeat containing E3 ubiquitin protein ligase	HGNC:1144	10q24.32
BUB1	BUB1 mitotic checkpoint serine/threonine kinase	HGNC:1148	2q13
BUB1B	BUB1 mitotic checkpoint serine/threonine kinase B	HGNC:1149	15q15
BUB3	BUB3 mitotic checkpoint protein	HGNC:1151	10q24
BUD13	BUD13 homolog (S. cerevisiae)	HGNC:28199	11q23.3
BUD31	BUD31 homolog (S. cerevisiae)	HGNC:29629	7q22.1
BVES	blood vessel epicardial substance	HGNC:1152	6q21
BYSL	bystin-like	HGNC:1157	6p21.1
BZW1	basic leucine zipper and W2 domains 1	HGNC:18380	2q33
BZW2	basic leucine zipper and W2 domains 2	HGNC:18808	7p21.3
C10orf10	chromosome 10 open reading frame 10	HGNC:23355	10q11.21
C10orf114	cancer susceptibility candidate 10	HGNC:31448	10p12.31
C10orf12	chromosome 10 open reading frame 12	HGNC:23420	10q24.2
C10orf128	chromosome 10 open reading frame 128	HGNC:27274	10q11.23
C10orf137	erythroid differentiation regulatory factor 1	HGNC:24640	10q26.2
C10orf2	chromosome 10 open reading frame 2	HGNC:1160	10q24
C10orf32	chromosome 10 open reading frame 32	HGNC:23516	10q24.33
C10orf35	chromosome 10 open reading frame 35	HGNC:23519	10q22.2
C10orf76	chromosome 10 open reading frame 76	HGNC:25788	10q24.32
C10orf85	chromosome 10 open reading frame 85	HGNC:31365	10q26.12
C10orf88	chromosome 10 open reading frame 88	HGNC:25822	10q26.13
C11orf1	chromosome 11 open reading frame 1	HGNC:1163	11q23.1
C11orf24	chromosome 11 open reading frame 24	HGNC:1174	11q13.2
C11orf48	chromosome 11 open reading frame 48	HGNC:28351	11q12.3
C11orf54	chromosome 11 open reading frame 54	HGNC:30204	11q21
C11orf57	chromosome 11 open reading frame 57	HGNC:25569	11q23.1
C11orf58	chromosome 11 open reading frame 58	HGNC:16990	11p15.1
C11orf63	chromosome 11 open reading frame 63	HGNC:26288	11q24.1
C11orf68	chromosome 11 open reading frame 68	HGNC:28801	11q13.1
C11orf73	chromosome 11 open reading frame 73	HGNC:26938	11q14.2
C11orf74	chromosome 11 open reading frame 74	HGNC:25142	11p12
C11orf75	single-pass membrane protein with coiled-coil domains 4	HGNC:24810	11q21
C11orf80	chromosome 11 open reading frame 80	HGNC:26197	11q13.2
C11orf82	DNA damage-induced apoptosis suppressor	HGNC:26351	11q14.1
C11orf83	ubiquinol-cytochrome c reductase complex assembly factor 3	HGNC:34399	11q12.3
C11orf84	chromosome 11 open reading frame 84	HGNC:25115	11q13.1
C11orf95	chromosome 11 open reading frame 95	HGNC:28449	11q13
C11orf96	chromosome 11 open reading frame 96	HGNC:38675	11p11.2
C12orf10	chromosome 12 open reading frame 10	HGNC:17590	12q13.13
C12orf23	transmembrane protein 263	HGNC:28281	12q23.3
C12orf29	chromosome 12 open reading frame 29	HGNC:25322	12q21.32
C12orf4	chromosome 12 open reading frame 4	HGNC:1184	12p13.3
C12orf43	chromosome 12 open reading frame 43	HGNC:25719	12q24.31
C12orf44	autophagy related 101	HGNC:25679	12q13.13
C12orf45	chromosome 12 open reading frame 45	HGNC:28628	12q23.3
C12orf49	chromosome 12 open reading frame 49	HGNC:26128	12q24.22
C12orf5	chromosome 12 open reading frame 5	HGNC:1185	12p13.32
C12orf52	RBPJ interacting and tubulin associated 1	HGNC:25925	12q24.13
C12orf56	chromosome 12 open reading frame 56	HGNC:26967	12q14.2
C12orf57	chromosome 12 open reading frame 57	HGNC:29521	12p13.31
C12orf65	chromosome 12 open reading frame 65	HGNC:26784	12q24.31
C12orf66	chromosome 12 open reading frame 66	HGNC:26517	12q14.2
C12orf68	coiled-coil domain containing 184	HGNC:33749	12q13.11
C12orf75	chromosome 12 open reading frame 75	HGNC:35164	12q23.3
C12orf76	chromosome 12 open reading frame 76	HGNC:33790	12q24.11
C14orf105	chromosome 14 open reading frame 105	HGNC:20189	14q22.2
C14orf142	chromosome 14 open reading frame 142	HGNC:20356	14q32.12
C14orf159	chromosome 14 open reading frame 159	HGNC:20498	14q32.11
C14orf166	chromosome 14 open reading frame 166	HGNC:23169	14q22.1
C14orf169	chromosome 14 open reading frame 169	HGNC:20968	14q24.3
C14orf2	chromosome 14 open reading frame 2	HGNC:1188	14q32.33
C14orf28	chromosome 14 open reading frame 28	HGNC:19834	14q21.2
C14orf37	chromosome 14 open reading frame 37	HGNC:19846	14q23.1
C14orf79	chromosome 14 open reading frame 79	HGNC:20126	14q32.33
C14orf80	chromosome 14 open reading frame 80	HGNC:20127	14q32.33
C14orf93	chromosome 14 open reading frame 93	HGNC:20162	14q11.1
C15orf38	actin-related protein 2/3 complex inhibitor	HGNC:28782	15q26.1
C15orf39	chromosome 15 open reading frame 39	HGNC:24497	15q23
C15orf40	chromosome 15 open reading frame 40	HGNC:28443	15q25.2
C15orf41	chromosome 15 open reading frame 41	HGNC:26929	15q14
C15orf57	chromosome 15 open reading frame 57	HGNC:28295	15q15.1
C15orf61	chromosome 15 open reading frame 61	HGNC:34453	15q23
C16orf13	chromosome 16 open reading frame 13	HGNC:14141	16p13.3
C16orf54	chromosome 16 open reading frame 54	HGNC:26649	16p11.2
C16orf58	chromosome 16 open reading frame 58	HGNC:25848	16p11.2
C16orf59	chromosome 16 open reading frame 59	HGNC:25849	16p13.3
C16orf70	chromosome 16 open reading frame 70	HGNC:29564	16q22.1
C16orf72	chromosome 16 open reading frame 72	HGNC:30103	16p13.2
C16orf80	cilia and flagella associated protein 20	HGNC:29523	16q21
C16orf87	chromosome 16 open reading frame 87	HGNC:33754	16q11.2
C16orf88	lysine-rich nucleolar protein 1	HGNC:34404	16p12.3
C16orf91	chromosome 16 open reading frame 91	HGNC:27558	16p13.3
C16orf93	chromosome 16 open reading frame 93	HGNC:28078	16p11.2
C16orf98	PYCARD opposite strand	HGNC:45036	16p11.2
C17orf100	chromosome 17 open reading frame 100	HGNC:34494	17p13.2
C17orf107	chromosome 17 open reading frame 107	HGNC:37238	17p13.2
C17orf51	chromosome 17 open reading frame 51	HGNC:27904	17p11.2
C17orf53	chromosome 17 open reading frame 53	HGNC:28460	17q21.31
C17orf58	chromosome 17 open reading frame 58	HGNC:27568	17q24.2
C17orf59	chromosome 17 open reading frame 59	HGNC:25939	17p13.1
C17orf62	chromosome 17 open reading frame 62	HGNC:28672	17q25.3
C17orf70	chromosome 17 open reading frame 70	HGNC:26171	17q25.3
C17orf74	chromosome 17 open reading frame 74	HGNC:27315	17p13.1
C17orf76-AS1	LRRC75A antisense RNA 1	HGNC:28619	17p11.2
C17orf80	chromosome 17 open reading frame 80	HGNC:29601	17q25.1
C17orf82	chromosome 17 open reading frame 82	HGNC:32699	17q23.2
C17orf85	chromosome 17 open reading frame 85	HGNC:24612	17p13.2
C17orf89	chromosome 17 open reading frame 89	HGNC:33551	17q25.3
C17orf96	chromosome 17 open reading frame 96	HGNC:34493	17q12
C17orf97	chromosome 17 open reading frame 97	HGNC:33800	17p13.3
C17orf98	chromosome 17 open reading frame 98	HGNC:34492	17q12
C18orf21	chromosome 18 open reading frame 21	HGNC:28802	18q12.2
C18orf25	chromosome 18 open reading frame 25	HGNC:28172	18q21.1
C18orf54	chromosome 18 open reading frame 54	HGNC:13796	18q21
C18orf56	TYMS opposite strand	HGNC:29553	18p11.32
C18orf8	chromosome 18 open reading frame 8	HGNC:24326	18q11.2
C19orf10	chromosome 19 open reading frame 10	HGNC:16948	19p13.3
C19orf12	chromosome 19 open reading frame 12	HGNC:25443	19q13.11
C19orf18	chromosome 19 open reading frame 18	HGNC:28642	19q13.43
C19orf21	mitotic spindle positioning	HGNC:27000	19p13.3
C19orf24	chromosome 19 open reading frame 24	HGNC:26073	19p13.3
C19orf25	chromosome 19 open reading frame 25	HGNC:26711	19p13.3
C19orf33	chromosome 19 open reading frame 33	HGNC:16668	19q13.2
C19orf38	chromosome 19 open reading frame 38	HGNC:34073	19p13.2
C19orf40	chromosome 19 open reading frame 40	HGNC:28467	19q13.11
C19orf43	chromosome 19 open reading frame 43	HGNC:28424	19p13.2
C19orf47	chromosome 19 open reading frame 47	HGNC:26723	19q13.2
C19orf48	chromosome 19 open reading frame 48	HGNC:29667	19q13.33
C19orf52	chromosome 19 open reading frame 52	HGNC:25152	19p13.2
C19orf53	chromosome 19 open reading frame 53	HGNC:24991	19p13.2
C19orf54	chromosome 19 open reading frame 54	HGNC:24758	19q13.2
C19orf57	chromosome 19 open reading frame 57	HGNC:28153	19p13.12
C19orf60	chromosome 19 open reading frame 60	HGNC:26098	19p13.11
C19orf70	chromosome 19 open reading frame 70	HGNC:33702	19p13.3
C19orf80	chromosome 19 open reading frame 80	HGNC:24933	19p13.2
C1D	C1D nuclear receptor corepressor	HGNC:29911	2p13-p12
C1GALT1	core 1 synthase, glycoprotein-N-acetylgalactosamine 3-beta-galactosyltransferase 1	HGNC:24337	7p21.3
C1GALT1C1	C1GALT1-specific chaperone 1	HGNC:24338	Xq24
C1orf106	chromosome 1 open reading frame 106	HGNC:25599	1q32.1
C1orf109	chromosome 1 open reading frame 109	HGNC:26039	1p34.3
C1orf112	chromosome 1 open reading frame 112	HGNC:25565	1q24.2
C1orf115	chromosome 1 open reading frame 115	HGNC:25873	1q41
C1orf116	chromosome 1 open reading frame 116	HGNC:28667	1q32.1
C1orf122	chromosome 1 open reading frame 122	HGNC:24789	1p34.3
C1orf123	chromosome 1 open reading frame 123	HGNC:26059	1p32.3
C1orf131	chromosome 1 open reading frame 131	HGNC:25332	1q42.2
C1orf159	chromosome 1 open reading frame 159	HGNC:26062	1p36.33
C1orf162	chromosome 1 open reading frame 162	HGNC:28344	1p13.2
C1orf170	PPARGC1 and ESRR induced regulator, muscle 1	HGNC:28208	1p36.33
C1orf172	keratinocyte differentiation factor 1	HGNC:26624	1p36.11
C1orf174	chromosome 1 open reading frame 174	HGNC:27915	1p36.32
C1orf177	chromosome 1 open reading frame 177	HGNC:26854	1p32.3
C1orf185	chromosome 1 open reading frame 185	HGNC:28096	1p32.3
C1orf189	chromosome 1 open reading frame 189	HGNC:32305	1q21.3
C1orf198	chromosome 1 open reading frame 198	HGNC:25900	1q42.2
C1orf216	chromosome 1 open reading frame 216	HGNC:26800	1p34.3
C1orf35	chromosome 1 open reading frame 35	HGNC:19032	1q42.13
C1orf43	chromosome 1 open reading frame 43	HGNC:29876	1q21.2
C1orf50	chromosome 1 open reading frame 50	HGNC:28795	1p34.2
C1orf52	chromosome 1 open reading frame 52	HGNC:24871	1p22.3
C1orf54	chromosome 1 open reading frame 54	HGNC:26258	1q21.2
C1orf61	chromosome 1 open reading frame 61	HGNC:30780	1q22
C1orf63	arginine/serine-rich protein 1	HGNC:25234	1p36.13-p35.1
C1orf64	chromosome 1 open reading frame 64	HGNC:28339	1p36.13
C1orf74	chromosome 1 open reading frame 74	HGNC:26319	1q32.2
C1orf85	chromosome 1 open reading frame 85	HGNC:29436	1q22
C1orf86	chromosome 1 open reading frame 86	HGNC:26428	1p36.33
C1QBP	complement component 1, q subcomponent binding protein	HGNC:1243	17p13.3
C1QTNF1	C1q and tumor necrosis factor related protein 1	HGNC:14324	17q25
C1QTNF6	C1q and tumor necrosis factor related protein 6	HGNC:14343	22q13.1
C1QTNF9B	C1q and tumor necrosis factor related protein 9B	HGNC:34072	13q12.12
C1S	complement component 1, s subcomponent	HGNC:1247	12p13
C2	complement component 2	HGNC:1248	6p21.3
C20orf111	oxidative stress responsive serine-rich 1	HGNC:16105	20q13.11
C20orf173	chromosome 20 open reading frame 173	HGNC:16166	20q11.22
C20orf196	chromosome 20 open reading frame 196	HGNC:26318	20p12.3
C20orf27	chromosome 20 open reading frame 27	HGNC:15873	20p13
C21orf128	chromosome 21 open reading frame 128	HGNC:23821	21q22.3
C21orf2	chromosome 21 open reading frame 2	HGNC:1260	21q22.3
C21orf33	chromosome 21 open reading frame 33	HGNC:1273	21q22.3
C21orf37	chromosome 21 open reading frame 37	HGNC:1277	21q21.1
C21orf49	chromosome 21 open reading frame 49	HGNC:1290	21q22.11
C21orf58	chromosome 21 open reading frame 58	HGNC:1300	21q22.3
C21orf59	chromosome 21 open reading frame 59	HGNC:1301	21q22.11
C21orf91	chromosome 21 open reading frame 91	HGNC:16459	21q21.1
C22orf28	RNA 2',3'-cyclic phosphate and 5'-OH ligase	HGNC:26935	22q12.3
C22orf34	chromosome 22 open reading frame 34	HGNC:28010	22q13.33
C22orf39	chromosome 22 open reading frame 39	HGNC:27012	22q11.21
C22orf43	aspartate-rich 1	HGNC:28031	22q11.2
C22orf46	chromosome 22 open reading frame 46	HGNC:26294	22q13.2
C2CD2	C2 calcium-dependent domain containing 2	HGNC:1266	21q22.3
C2CD4B	C2 calcium-dependent domain containing 4B	HGNC:33628	15q22.2
C2CD4C	C2 calcium-dependent domain containing 4C	HGNC:29417	19p13.3
C2CD5	C2 calcium-dependent domain containing 5	HGNC:29062	12p12.1
C2orf42	chromosome 2 open reading frame 42	HGNC:26056	2p14
C2orf43	chromosome 2 open reading frame 43	HGNC:26145	2p24.1
C2orf44	chromosome 2 open reading frame 44	HGNC:26157	2p23.3
C2orf47	chromosome 2 open reading frame 47	HGNC:26198	2q33.1
C2orf49	chromosome 2 open reading frame 49	HGNC:28772	2q12.2
C2orf68	chromosome 2 open reading frame 68	HGNC:34353	2p11.2
C2orf69	chromosome 2 open reading frame 69	HGNC:26799	2q33.1
C2orf71	chromosome 2 open reading frame 71	HGNC:34383	2p23.2
C2orf76	chromosome 2 open reading frame 76	HGNC:27017	2q14.2
C2orf80	chromosome 2 open reading frame 80	HGNC:34352	2q33.3
C2orf82	chromosome 2 open reading frame 82	HGNC:33763	2q37.1
C3AR1	complement component 3a receptor 1	HGNC:1319	12p13.31
C3orf14	chromosome 3 open reading frame 14	HGNC:25024	3p14.2
C3orf17	chromosome 3 open reading frame 17	HGNC:24496	3q13.2
C3orf37	5-hydroxymethylcytosine (hmC) binding, ES cell-specific	HGNC:24446	3q21.3
C3orf38	chromosome 3 open reading frame 38	HGNC:28384	3p11.1
C3orf52	chromosome 3 open reading frame 52	HGNC:26255	3q13.2
C3orf62	chromosome 3 open reading frame 62	HGNC:24771	3p21.31
C3orf67	chromosome 3 open reading frame 67	HGNC:24763	3p14.2
C4BPB	complement component 4 binding protein, beta	HGNC:1328	1q32
C4orf19	chromosome 4 open reading frame 19	HGNC:25618	4p14
C4orf21	zinc finger, GRF-type containing 1	HGNC:25654	4q25
C4orf26	chromosome 4 open reading frame 26	HGNC:26300	4q21.1
C4orf27	chromosome 4 open reading frame 27	HGNC:26051	4q33
C4orf3	chromosome 4 open reading frame 3	HGNC:19225	4q26
C4orf32	chromosome 4 open reading frame 32	HGNC:26813	4q25
C4orf46	chromosome 4 open reading frame 46	HGNC:27320	4q32.1
C4orf48	chromosome 4 open reading frame 48	HGNC:34437	4p16.3
C5	complement component 5	HGNC:1331	9q33-q34
C5orf15	chromosome 5 open reading frame 15	HGNC:20656	5q31.1
C5orf28	chromosome 5 open reading frame 28	HGNC:26139	5p12
C5orf30	chromosome 5 open reading frame 30	HGNC:25052	5q21.1
C5orf34	chromosome 5 open reading frame 34	HGNC:24738	5p12
C5orf51	chromosome 5 open reading frame 51	HGNC:27750	5p13.1
C6orf106	chromosome 6 open reading frame 106	HGNC:21215	6p21.31
C6orf132	chromosome 6 open reading frame 132	HGNC:21288	6p21.1
C6orf136	chromosome 6 open reading frame 136	HGNC:21301	6p21.32
C6orf163	chromosome 6 open reading frame 163	HGNC:21403	6q15
C6orf170	TBC1 domain family, member 32	HGNC:21485	6q22.31
C6orf203	chromosome 6 open reading frame 203	HGNC:17971	6q21
C6orf211	chromosome 6 open reading frame 211	HGNC:17872	6q25.1
C6orf25	chromosome 6 open reading frame 25	HGNC:13937	6p21
C6orf47	chromosome 6 open reading frame 47	HGNC:19076	6p21.3
C6orf48	chromosome 6 open reading frame 48	HGNC:19078	6p21.33
C6orf52	chromosome 6 open reading frame 52	HGNC:20881	6p24.2
C6orf57	chromosome 6 open reading frame 57	HGNC:20957	6q12
C6orf62	chromosome 6 open reading frame 62	HGNC:20998	6p22.1
C6orf70	ER membrane-associated RNA degradation	HGNC:21056	6q27
C6orf89	chromosome 6 open reading frame 89	HGNC:21114	6p21.31
C6orf99	chromosome 6 open reading frame 99	HGNC:21179	6q25.3
C7orf10	succinyl-CoA:glutarate-CoA transferase	HGNC:16001	7p14
C7orf25	chromosome 7 open reading frame 25	HGNC:21703	7p14.1
C7orf26	chromosome 7 open reading frame 26	HGNC:21702	7p22.1
C7orf29	ZBED6 C-terminal like	HGNC:21720	7q35
C7orf41	maturin, neural progenitor differentiation regulator homolog (Xenopus)	HGNC:25457	7p15.1
C7orf49	chromosome 7 open reading frame 49	HGNC:22432	7q33
C7orf50	chromosome 7 open reading frame 50	HGNC:22421	7p22.3
C7orf55	chromosome 7 open reading frame 55	HGNC:26946	7q34
C7orf63	cilia and flagella associated protein 69	HGNC:26107	7q21.13
C8orf12	chromosome 8 open reading frame 12	HGNC:15548	8p23.1
C8orf33	chromosome 8 open reading frame 33	HGNC:26104	8q24.3
C8orf37	chromosome 8 open reading frame 37	HGNC:27232	8q22.1
C8orf40	small integral membrane protein 19	HGNC:25166	8p11.21
C8orf42	testis development related protein	HGNC:26951	8p23.3
C8orf48	chromosome 8 open reading frame 48	HGNC:26345	8p22
C8orf59	chromosome 8 open reading frame 59	HGNC:32235	8q21.2
C8orf76	chromosome 8 open reading frame 76	HGNC:25924	8q24.13
C8orf82	chromosome 8 open reading frame 82	HGNC:33826	8q24
C9orf114	chromosome 9 open reading frame 114	HGNC:26933	9q34.11
C9orf117	chromosome 9 open reading frame 117	HGNC:27843	9q34.11
C9orf123	transmembrane protein 261	HGNC:30536	9p24.1
C9orf135	chromosome 9 open reading frame 135	HGNC:31422	9q21.11
C9orf142	chromosome 9 open reading frame 142	HGNC:27849	9q34.3
C9orf156	chromosome 9 open reading frame 156	HGNC:30967	9q31.1
C9orf169	cysteine-rich tail protein 1	HGNC:30529	9q34.3
C9orf3	chromosome 9 open reading frame 3	HGNC:1361	9q22
C9orf37	ARRDC1 antisense RNA 1	HGNC:23395	9q34.3
C9orf40	chromosome 9 open reading frame 40	HGNC:23433	9q21.31
C9orf41	chromosome 9 open reading frame 41	HGNC:23435	9q21.31
C9orf43	chromosome 9 open reading frame 43	HGNC:23570	9q33.1
C9orf64	chromosome 9 open reading frame 64	HGNC:28144	9q22.1
C9orf69	chromosome 9 open reading frame 69	HGNC:31009	9q34.3
C9orf72	chromosome 9 open reading frame 72	HGNC:28337	9p21.1
C9orf78	chromosome 9 open reading frame 78	HGNC:24932	9q34.2
C9orf85	chromosome 9 open reading frame 85	HGNC:28784	9q21.2
C9orf89	chromosome 9 open reading frame 89	HGNC:28148	9q22.32
C9orf9	chromosome 9 open reading frame 9	HGNC:1367	9q34.13
C9orf91	chromosome 9 open reading frame 91	HGNC:24513	9q33.1
CA12	carbonic anhydrase XII	HGNC:1371	15q22
CA13	carbonic anhydrase XIII	HGNC:14914	8q21
CA2	carbonic anhydrase II	HGNC:1373	8q21.2
CA4	carbonic anhydrase IV	HGNC:1375	17q23.1
CA6	carbonic anhydrase VI	HGNC:1380	1p36.2
CAAP1	caspase activity and apoptosis inhibitor 1	HGNC:25834	9p21.2
CAB39	calcium binding protein 39	HGNC:20292	2q37.1
CAB39L	calcium binding protein 39-like	HGNC:20290	13q14.11
CABIN1	calcineurin binding protein 1	HGNC:24187	22q11.23
CABLES1	Cdk5 and Abl enzyme substrate 1	HGNC:25097	18q11.2
CABP2	calcium binding protein 2	HGNC:1385	11q13.1
CABYR	calcium binding tyrosine-(Y)-phosphorylation regulated	HGNC:15569	18q11.2
CACFD1	calcium channel flower domain containing 1	HGNC:1365	9q34
CACHD1	cache domain containing 1	HGNC:29314	1p31.3
CACNA1B	calcium channel, voltage-dependent, N type, alpha 1B subunit	HGNC:1389	9q34
CACNA1H	calcium channel, voltage-dependent, T type, alpha 1H subunit	HGNC:1395	16p13.3
CACNA1S	calcium channel, voltage-dependent, L type, alpha 1S subunit	HGNC:1397	1q32
CACNA2D2	calcium channel, voltage-dependent, alpha 2/delta subunit 2	HGNC:1400	3p21.3
CACNA2D3	calcium channel, voltage-dependent, alpha 2/delta subunit 3	HGNC:15460	3p21.1
CACNB2	calcium channel, voltage-dependent, beta 2 subunit	HGNC:1402	10p12
CACNB3	calcium channel, voltage-dependent, beta 3 subunit	HGNC:1403	12q13
CACNG1	calcium channel, voltage-dependent, gamma subunit 1	HGNC:1405	17q24
CACTIN	cactin, spliceosome C complex subunit	HGNC:29938	19p13.3
CACTIN	cactin, spliceosome C complex subunit	HGNC:29938	19p13.3
CACYBP	calcyclin binding protein	HGNC:30423	1q24-q25
CAD	carbamoyl-phosphate synthetase 2, aspartate transcarbamylase, and dihydroorotase	HGNC:1424	2p22-p21
CAD	DNA fragmentation factor, 40kDa, beta polypeptide (caspase-activated DNase)	HGNC:2773	1p36.3
CAD	beta-1,4-N-acetyl-galactosaminyl transferase 2	HGNC:24136	17q21.33
CADM1	cell adhesion molecule 1	HGNC:5951	11q23.2
CADPS	Ca++-dependent secretion activator	HGNC:1426	3p21.1
CADPS2	Ca++-dependent secretion activator 2	HGNC:16018	7q31.32
CALB2	calbindin 2	HGNC:1435	16q22.2
CALCOCO2	calcium binding and coiled-coil domain 2	HGNC:29912	17q21.32
CALD1	caldesmon 1	HGNC:1441	7q33
CALHM2	calcium homeostasis modulator 2	HGNC:23493	10q24.33
CALM1	calmodulin 1 (phosphorylase kinase, delta)	HGNC:1442	14q32.11
CALM2	calmodulin 2 (phosphorylase kinase, delta)	HGNC:1445	2p21.3-p21.1
CALM3	calmodulin 3 (phosphorylase kinase, delta)	HGNC:1449	19q13.2-q13.3
CALML4	calmodulin-like 4	HGNC:18445	15q22.31
CALML5	calmodulin-like 5	HGNC:18180	10p15.1
CALN1	calneuron 1	HGNC:13248	7q11
CALR	calreticulin	HGNC:1455	19p13.3-p13.2
CALU	calumenin	HGNC:1458	7q32
CALY	calcyon neuron-specific vesicular protein	HGNC:17938	10q26.3
CAMK2D	calcium/calmodulin-dependent protein kinase II delta	HGNC:1462	4q26
CAMK2G	calcium/calmodulin-dependent protein kinase II gamma	HGNC:1463	10q22
CAMK2N1	calcium/calmodulin-dependent protein kinase II inhibitor 1	HGNC:24190	1p36.12
CAMKV	CaM kinase-like vesicle-associated	HGNC:28788	3p21.31
CAMLG	calcium modulating ligand	HGNC:1471	5q23
CAMP	cathelicidin antimicrobial peptide	HGNC:1472	3p21.3
CAMP	chromosome alignment maintaining phosphoprotein 1	HGNC:20311	13q34
CAMSAP1	calmodulin regulated spectrin-associated protein 1	HGNC:19946	9q34.3
CAMSAP2	calmodulin regulated spectrin-associated protein family, member 2	HGNC:29188	1q32
CAND1	cullin-associated and neddylation-dissociated 1	HGNC:30688	12q14
CAND2	cullin-associated and neddylation-dissociated 2 (putative)	HGNC:30689	3p25.2
CANT1	calcium activated nucleotidase 1	HGNC:19721	17q25.3
CANX	calnexin	HGNC:1473	5q35
CAP1	CAP, adenylate cyclase-associated protein 1 (yeast)	HGNC:20040	1p34.3
CAP2	CAP, adenylate cyclase-associated protein, 2 (yeast)	HGNC:20039	6p22.3
CAP2	serpin peptidase inhibitor, clade B (ovalbumin), member 8	HGNC:8952	18q22.1
CAPG	capping protein (actin filament), gelsolin-like	HGNC:1474	2p11.2
CAPN1	calpain 1, (mu/I) large subunit	HGNC:1476	11q13
CAPN12	calpain 12	HGNC:13249	19q13.2
CAPN2	calpain 2, (m/II) large subunit	HGNC:1479	1q41-q42
CAPN5	calpain 5	HGNC:1482	11q14
CAPNS1	calpain, small subunit 1	HGNC:1481	19q13.1
CAPRIN1	cell cycle associated protein 1	HGNC:6743	11p13
CAPRIN2	caprin family member 2	HGNC:21259	12p11
CAPS	calcyphosine	HGNC:1487	19p13.3
CAPS	Ca++-dependent secretion activator	HGNC:1426	3p21.1
CAPS2	calcyphosine 2	HGNC:16471	12q14.1
CAPZA1	capping protein (actin filament) muscle Z-line, alpha 1	HGNC:1488	1p13.2
CAPZA2	capping protein (actin filament) muscle Z-line, alpha 2	HGNC:1490	7q31.2-q31.3
CAPZB	capping protein (actin filament) muscle Z-line, beta	HGNC:1491	1p36.1
CARD10	caspase recruitment domain family, member 10	HGNC:16422	22q13.1
CARD11	caspase recruitment domain family, member 11	HGNC:16393	7p22
CARD14	caspase recruitment domain family, member 14	HGNC:16446	17q25.3
CARD6	caspase recruitment domain family, member 6	HGNC:16394	5p13.1
CARD9	caspase recruitment domain family, member 9	HGNC:16391	9q34
CARHSP1	calcium regulated heat stable protein 1, 24kDa	HGNC:17150	16p13.2
CARKD	carbohydrate kinase domain containing	HGNC:25576	13q34
CARM1	coactivator-associated arginine methyltransferase 1	HGNC:23393	19p13.2
CARS	cysteinyl-tRNA synthetase	HGNC:1493	11p15.5
CARS2	cysteinyl-tRNA synthetase 2, mitochondrial (putative)	HGNC:25695	13q34
CASC3	cancer susceptibility candidate 3	HGNC:17040	17q21.1
CASC5	cancer susceptibility candidate 5	HGNC:24054	15q14
CASK	calcium/calmodulin-dependent serine protein kinase (MAGUK family)	HGNC:1497	Xp11.4
CASP10	caspase 10, apoptosis-related cysteine peptidase	HGNC:1500	2q33-q34
CASP2	caspase 2, apoptosis-related cysteine peptidase	HGNC:1503	7q34-q35
CASP3	caspase 3, apoptosis-related cysteine peptidase	HGNC:1504	4q34
CASP6	caspase 6, apoptosis-related cysteine peptidase	HGNC:1507	4q25
CASP9	caspase 9, apoptosis-related cysteine peptidase	HGNC:1511	1p36.21
CASQ1	calsequestrin 1 (fast-twitch, skeletal muscle)	HGNC:1512	1q21
CAST	calpastatin	HGNC:1515	5q15
CAST	CD3e molecule, epsilon associated protein	HGNC:24219	19q13.3
CAST	ELKS/RAB6-interacting/CAST family member 2	HGNC:31922	3p14.3
CAT	catalase	HGNC:1516	11p13
CATSPER2	cation channel, sperm associated 2	HGNC:18810	15q15.3
CATSPER2P1	cation channel, sperm associated 2 pseudogene 1	HGNC:31054	15q15.3
CATSPER3	cation channel, sperm associated 3	HGNC:20819	5q31.2
CAV1	caveolin 1, caveolae protein, 22kDa	HGNC:1527	7q31
CAV2	caveolin 2	HGNC:1528	7q31
CBFA2T2	core-binding factor, runt domain, alpha subunit 2; translocated to, 2	HGNC:1536	20q11
CBFB	core-binding factor, beta subunit	HGNC:1539	16q22.1
CBL	Cbl proto-oncogene, E3 ubiquitin protein ligase	HGNC:1541	11q23.3
CBLB	Cbl proto-oncogene B, E3 ubiquitin protein ligase	HGNC:1542	3q
CBLB	methylmalonic aciduria (cobalamin deficiency) cblB type	HGNC:19331	12q24
CBLL1	Cbl proto-oncogene-like 1, E3 ubiquitin protein ligase	HGNC:21225	7q22.3
CBLN1	cerebellin 1 precursor	HGNC:1543	16q12.1
CBR1	carbonyl reductase 1	HGNC:1548	21q22.1
CBR3	carbonyl reductase 3	HGNC:1549	21q22.2
CBS	cystathionine-beta-synthase	HGNC:1550	21q22.3
CBWD1	COBW domain containing 1	HGNC:17134	9p24.3
CBWD2	COBW domain containing 2	HGNC:17907	2q14.1
CBWD5	COBW domain containing 5	HGNC:24584	9q13
CBX1	chromobox homolog 1	HGNC:1551	17q21.32
CBX2	chromobox homolog 2	HGNC:1552	17q25.3
CBX3	chromobox homolog 3	HGNC:1553	7p15.2
CBX4	chromobox homolog 4	HGNC:1554	17q25.3
CBX5	chromobox homolog 5	HGNC:1555	12q13.13
CBX6	chromobox homolog 6	HGNC:1556	22q13.1
CBX7	chromobox homolog 7	HGNC:1557	22q13.1
CBX8	chromobox homolog 8	HGNC:15962	17q25.3
CBY1	chibby homolog 1 (Drosophila)	HGNC:1307	22q12
CC2D1A	coiled-coil and C2 domain containing 1A	HGNC:30237	19p13.12
CCBE1	collagen and calcium binding EGF domains 1	HGNC:29426	18q21.32
CCBL1	cysteine conjugate-beta lyase, cytoplasmic	HGNC:1564	9q34.11
CCBL2	cysteine conjugate-beta lyase 2	HGNC:33238	1p22.2
CCBP2	atypical chemokine receptor 4	HGNC:1611	3q22
CCBP2	atypical chemokine receptor 2	HGNC:1565	3p21.3
CCDC101	coiled-coil domain containing 101	HGNC:25156	16p11.2
CCDC102A	coiled-coil domain containing 102A	HGNC:28097	16q13
CCDC104	cilia and flagella associated protein 36	HGNC:30540	2p16.1
CCDC106	coiled-coil domain containing 106	HGNC:30181	19q13.42
CCDC109B	coiled-coil domain containing 109B	HGNC:26076	4q25
CCDC115	coiled-coil domain containing 115	HGNC:28178	2q21.1
CCDC117	coiled-coil domain containing 117	HGNC:26599	22q12.1
CCDC12	coiled-coil domain containing 12	HGNC:28332	3p21.31
CCDC120	coiled-coil domain containing 120	HGNC:28910	Xp11.23
CCDC121	coiled-coil domain containing 121	HGNC:25833	2p23.2
CCDC125	coiled-coil domain containing 125	HGNC:28924	5q13.2
CCDC127	coiled-coil domain containing 127	HGNC:30520	5p15.33
CCDC129	coiled-coil domain containing 129	HGNC:27363	7p14.3
CCDC130	coiled-coil domain containing 130	HGNC:28118	19p13.13
CCDC132	coiled-coil domain containing 132	HGNC:25956	7q21.3
CCDC136	coiled-coil domain containing 136	HGNC:22225	7q33
CCDC137	coiled-coil domain containing 137	HGNC:33451	17q25.3
CCDC138	coiled-coil domain containing 138	HGNC:26531	2q13
CCDC14	coiled-coil domain containing 14	HGNC:25766	3q21.1
CCDC147	cilia and flagella associated protein 58	HGNC:26676	10q25.1
CCDC15	coiled-coil domain containing 15	HGNC:25798	11q24.2
CCDC151	coiled-coil domain containing 151	HGNC:28303	19p13.2
CCDC167	coiled-coil domain containing 167	HGNC:21239	6p21.2
CCDC17	coiled-coil domain containing 17	HGNC:26574	1p34.1
CCDC173	coiled-coil domain containing 173	HGNC:25064	2q31.1
CCDC174	coiled-coil domain containing 174	HGNC:28033	3p25.1
CCDC177	coiled-coil domain containing 177	HGNC:23243	14q24.1
CCDC18	coiled-coil domain containing 18	HGNC:30370	1p22.1
CCDC23	coiled-coil domain containing 23	HGNC:29204	1p34.2
CCDC24	coiled-coil domain containing 24	HGNC:28688	1p34.1
CCDC25	coiled-coil domain containing 25	HGNC:25591	8p21.1
CCDC27	coiled-coil domain containing 27	HGNC:26546	1p36.32
CCDC28A	coiled-coil domain containing 28A	HGNC:21098	6q23.1-q24.1
CCDC28B	coiled-coil domain containing 28B	HGNC:28163	1p36.11-p34.2
CCDC3	coiled-coil domain containing 3	HGNC:23813	10p14
CCDC33	coiled-coil domain containing 33	HGNC:26552	15q24.1
CCDC34	coiled-coil domain containing 34	HGNC:25079	11p14.1
CCDC41	centrosomal protein 83kDa	HGNC:17966	12q22
CCDC43	coiled-coil domain containing 43	HGNC:26472	17q21.31
CCDC47	coiled-coil domain containing 47	HGNC:24856	17q23.3
CCDC50	coiled-coil domain containing 50	HGNC:18111	3q28
CCDC51	coiled-coil domain containing 51	HGNC:25714	3p21.31
CCDC53	coiled-coil domain containing 53	HGNC:24256	12q23.3
CCDC58	coiled-coil domain containing 58	HGNC:31136	3q21.1
CCDC59	coiled-coil domain containing 59	HGNC:25005	12q21.31
CCDC6	coiled-coil domain containing 6	HGNC:18782	10q21.2
CCDC62	coiled-coil domain containing 62	HGNC:30723	12q24.31
CCDC64B	coiled-coil domain containing 64B	HGNC:33584	16p13.3
CCDC66	coiled-coil domain containing 66	HGNC:27709	3p14.3
CCDC68	coiled-coil domain containing 68	HGNC:24350	18q21
CCDC74B-AS1	mediator complex subunit 15 pseudogene 9	HGNC:44130	2q21.1
CCDC77	coiled-coil domain containing 77	HGNC:28203	12p13.33
CCDC81	coiled-coil domain containing 81	HGNC:26281	11q14.2
CCDC84	coiled-coil domain containing 84	HGNC:30460	11q23.3
CCDC85B	coiled-coil domain containing 85B	HGNC:24926	11q13.1
CCDC85C	coiled-coil domain containing 85C	HGNC:35459	14q32.31
CCDC86	coiled-coil domain containing 86	HGNC:28359	11q12.2
CCDC88C	coiled-coil domain containing 88C	HGNC:19967	14q32.12
CCDC90A	mitochondrial calcium uniporter regulator 1	HGNC:21097	6p23
CCDC90B	coiled-coil domain containing 90B	HGNC:28108	11q14.1
CCDC93	coiled-coil domain containing 93	HGNC:25611	2q14.1
CCDC94	coiled-coil domain containing 94	HGNC:25518	19p13.3
CCDC97	coiled-coil domain containing 97	HGNC:28289	19q13.2
CCHCR1	coiled-coil alpha-helical rod protein 1	HGNC:13930	6p21.3
CCIN	calicin	HGNC:1568	9p13.1
CCKBR	cholecystokinin B receptor	HGNC:1571	11p15.4
CCL19	chemokine (C-C motif) ligand 19	HGNC:10617	9p13
CCL28	chemokine (C-C motif) ligand 28	HGNC:17700	5p12
CCL5	chemokine (C-C motif) ligand 5	HGNC:10632	17q11.2-q12
CCM2	cerebral cavernous malformation 2	HGNC:21708	7p13
CCM2L	cerebral cavernous malformation 2-like	HGNC:16153	20q11.21
CCNA1	cyclin A1	HGNC:1577	13q12.3-q13
CCNA2	cyclin A2	HGNC:1578	4q27
CCNB1	cyclin B1	HGNC:1579	5q12
CCNB1IP1	cyclin B1 interacting protein 1, E3 ubiquitin protein ligase	HGNC:19437	14q11.2
CCNB2	cyclin B2	HGNC:1580	15q21.3
CCNC	cyclin C	HGNC:1581	6q21
CCND1	cyclin D1	HGNC:1582	11q13
CCND3	cyclin D3	HGNC:1585	6p21
CCNDBP1	cyclin D-type binding-protein 1	HGNC:1587	15q14-q15
CCNE1	cyclin E1	HGNC:1589	19q12
CCNE2	cyclin E2	HGNC:1590	8q22.1
CCNF	cyclin F	HGNC:1591	16p13.3
CCNG1	cyclin G1	HGNC:1592	5q32-q34
CCNH	cyclin H	HGNC:1594	5q13.3-q14
CCNI	cyclin I	HGNC:1595	4q21.1
CCNI2	cyclin I family, member 2	HGNC:33869	5q31.1
CCNK	cyclin K	HGNC:1596	14q32.2
CCNL1	cyclin L1	HGNC:20569	3q25.31
CCNL1	minichromosome maintenance complex component 2	HGNC:6944	3q21
CCNO	cyclin O	HGNC:18576	5q11.2
CCNT2	cyclin T2	HGNC:1600	2q21.3
CCNY	cyclin Y	HGNC:23354	10p11.22
CCNYL1	cyclin Y-like 1	HGNC:26868	2q33.3
CCP110	centriolar coiled coil protein 110kDa	HGNC:24342	16p12.3
CCR2	chemokine (C-C motif) receptor 2	HGNC:1603	3p21
CCR5	chemokine (C-C motif) receptor 5 (gene/pseudogene)	HGNC:1606	3p21
CCR6	chemokine (C-C motif) receptor 6	HGNC:1607	6q27
CCR7	chemokine (C-C motif) receptor 7	HGNC:1608	17q12-q21.2
CCRN4L	CCR4 carbon catabolite repression 4-like (S. cerevisiae)	HGNC:14254	4q31.1
CCS	copper chaperone for superoxide dismutase	HGNC:1613	11q13.2
CCSAP	centriole, cilia and spindle-associated protein	HGNC:29578	1q42.13
CCSER2	coiled-coil serine-rich protein 2	HGNC:29197	10q23.1
CCT2	chaperonin containing TCP1, subunit 2 (beta)	HGNC:1615	12q14
CCT3	chaperonin containing TCP1, subunit 3 (gamma)	HGNC:1616	1q23
CCT4	chaperonin containing TCP1, subunit 4 (delta)	HGNC:1617	2p15
CCT5	chaperonin containing TCP1, subunit 5 (epsilon)	HGNC:1618	5p15.2
CCT6A	chaperonin containing TCP1, subunit 6A (zeta 1)	HGNC:1620	7p11.2
CCT6B	chaperonin containing TCP1, subunit 6B (zeta 2)	HGNC:1621	17q
CCT6P1	chaperonin containing TCP1, subunit 6 (zeta) pseudogene 1	HGNC:33094	7q11.21
CCT6P3	chaperonin containing TCP1, subunit 6 (zeta) pseudogene 3	HGNC:35137	7q11.21
CCT7	chaperonin containing TCP1, subunit 7 (eta)	HGNC:1622	2p13.2
CCT8	chaperonin containing TCP1, subunit 8 (theta)	HGNC:1623	21q21.3
CCT8L2	chaperonin containing TCP1, subunit 8 (theta)-like 2	HGNC:15553	22q11.1
CCZ1B	CCZ1 vacuolar protein trafficking and biogenesis associated homolog B (S. cerevisiae)	HGNC:21717	7p22.2
CD14	CD14 molecule	HGNC:1628	5q31.3
CD151	CD151 molecule (Raph blood group)	HGNC:1630	11p15.5
CD164	CD164 molecule, sialomucin	HGNC:1632	6q21
CD177	CD177 molecule	HGNC:30072	19q13.31
CD1E	CD1e molecule	HGNC:1638	1q23.1
CD2	CD2 molecule	HGNC:1639	1p13
CD200	CD200 molecule	HGNC:7203	3q13.2
CD22	CD22 molecule	HGNC:1643	19q13.1
CD24	CD24 molecule	HGNC:1645	6q21
CD27-AS1	CD27 antisense RNA 1	HGNC:43896	12p13.31
CD276	CD276 molecule	HGNC:19137	15q23-q24
CD2AP	CD2-associated protein	HGNC:14258	6p12
CD2BP2	CD2 (cytoplasmic tail) binding protein 2	HGNC:1656	16p11.2
CD300LF	CD300 molecule-like family member f	HGNC:29883	17q25.2
CD320	CD320 molecule	HGNC:16692	19p13.3-p13.2
CD34	CD34 molecule	HGNC:1662	1q32
CD3EAP	CD3e molecule, epsilon associated protein	HGNC:24219	19q13.3
CD46	CD46 molecule, complement regulatory protein	HGNC:6953	1q32
CD47	CD47 molecule	HGNC:1682	3q13.1-q13.2
CD48	CD48 molecule	HGNC:1683	1q21.3-q22
CD52	CD52 molecule	HGNC:1804	1p36
CD53	CD53 molecule	HGNC:1686	1p13
CD55	CD55 molecule, decay accelerating factor for complement (Cromer blood group)	HGNC:2665	1q32
CD59	CD59 molecule, complement regulatory protein	HGNC:1689	11p13
CD63	CD63 molecule	HGNC:1692	12q12-q13
CD68	CD68 molecule	HGNC:1693	17p13
CD69	CD69 molecule	HGNC:1694	12p13
CD70	CD70 molecule	HGNC:11937	19p13
CD79A	CD79a molecule, immunoglobulin-associated alpha	HGNC:1698	19q13.2
CD79B	CD79b molecule, immunoglobulin-associated beta	HGNC:1699	17q23
CD81	CD81 molecule	HGNC:1701	11p15.5
CD82	CD82 molecule	HGNC:6210	11p11.2
CD83	CD83 molecule	HGNC:1703	6p23
CD9	CD9 molecule	HGNC:1709	12p13
CD97	CD97 molecule	HGNC:1711	19p13
CD99	CD99 molecule	HGNC:7082	Xp22.32 and Yp11.3
CD99L2	CD99 molecule-like 2	HGNC:18237	Xq28
CDA	cytidine deaminase	HGNC:1712	1p36.2-p35
CDAN1	codanin 1	HGNC:1713	15q15.2
CDC123	cell division cycle 123	HGNC:16827	10p13
CDC14C	cell division cycle 14C	HGNC:22427	7p12.3
CDC16	cell division cycle 16	HGNC:1720	13q34
CDC20	cell division cycle 20	HGNC:1723	1p34.1
CDC23	cell division cycle 23	HGNC:1724	5q31
CDC25A	cell division cycle 25A	HGNC:1725	3p21
CDC25B	cell division cycle 25B	HGNC:1726	20p13
CDC25C	cell division cycle 25C	HGNC:1727	5q31
CDC26	cell division cycle 26	HGNC:17839	9q32
CDC27	cell division cycle 27	HGNC:1728	17q21.32
CDC34	cell division cycle 34	HGNC:1734	19p13.3
CDC37	cell division cycle 37	HGNC:1735	19p13.2
CDC40	cell division cycle 40	HGNC:17350	6q22.1
CDC42	cell division cycle 42	HGNC:1736	1p36.1
CDC42BPA	CDC42 binding protein kinase alpha (DMPK-like)	HGNC:1737	1q42.11
CDC42BPB	CDC42 binding protein kinase beta (DMPK-like)	HGNC:1738	14q32.32
CDC42EP1	CDC42 effector protein (Rho GTPase binding) 1	HGNC:17014	22q13.1
CDC42EP4	CDC42 effector protein (Rho GTPase binding) 4	HGNC:17147	17q24-q25
CDC42SE2	CDC42 small effector 2	HGNC:18547	5q31.1
CDC45	cell division cycle 45	HGNC:1739	22q11.21
CDC5L	cell division cycle 5-like	HGNC:1743	6p21.1
CDC6	cell division cycle 6	HGNC:1744	17q21.3
CDC7	cell division cycle 7	HGNC:1745	1p22
CDCA2	cell division cycle associated 2	HGNC:14623	8p21.2
CDCA3	cell division cycle associated 3	HGNC:14624	12p13.31
CDCA4	cell division cycle associated 4	HGNC:14625	14q32.33
CDCA5	cell division cycle associated 5	HGNC:14626	11q13.1
CDCA7	cell division cycle associated 7	HGNC:14628	2q31.1
CDCA8	cell division cycle associated 8	HGNC:14629	1p34.3
CDCP1	CUB domain containing protein 1	HGNC:24357	3p21.3
CDH1	cadherin 1, type 1, E-cadherin (epithelial)	HGNC:1748	16q22.1
CDH1	fizzy/cell division cycle 20 related 1 (Drosophila)	HGNC:24824	19p13.3
CDH16	cadherin 16, KSP-cadherin	HGNC:1755	16q22.1
CDH2	cadherin 2, type 1, N-cadherin (neuronal)	HGNC:1759	18q12.1
CDH20	cadherin 20, type 2	HGNC:1760	18q21.33
CDH20	protocadherin gamma subfamily B, 4	HGNC:8711	5q31
CDH24	cadherin 24, type 2	HGNC:14265	14q11.2
CDH3	cadherin 3, type 1, P-cadherin (placental)	HGNC:1762	16q22.1
CDH3	cadherin 15, type 1, M-cadherin (myotubule)	HGNC:1754	16q24.3
CDHR1	cadherin-related family member 1	HGNC:14550	10q23.1
CDIPT	CDP-diacylglycerol--inositol 3-phosphatidyltransferase	HGNC:1769	16p11.2
CDK1	cyclin-dependent kinase 1	HGNC:1722	10q21.2
CDK10	cyclin-dependent kinase 10	HGNC:1770	16q24.3
CDK12	cyclin-dependent kinase 12	HGNC:24224	17q12
CDK13	cyclin-dependent kinase 13	HGNC:1733	7p14.1
CDK17	cyclin-dependent kinase 17	HGNC:8750	12q23.1
CDK19	cyclin-dependent kinase 19	HGNC:19338	6q21
CDK2	cyclin-dependent kinase 2	HGNC:1771	12q13
CDK20	cyclin-dependent kinase 20	HGNC:21420	9q22.1
CDK2AP1	cyclin-dependent kinase 2 associated protein 1	HGNC:14002	12q24
CDK2AP2	cyclin-dependent kinase 2 associated protein 2	HGNC:30833	11q13
CDK4	cyclin-dependent kinase 4	HGNC:1773	12q13
CDK5	cyclin-dependent kinase 5	HGNC:1774	7q36
CDK5R1	cyclin-dependent kinase 5, regulatory subunit 1 (p35)	HGNC:1775	17q12
CDK5RAP1	CDK5 regulatory subunit associated protein 1	HGNC:15880	20q11.21
CDK5RAP2	CDK5 regulatory subunit associated protein 2	HGNC:18672	9q33.3
CDK5RAP3	CDK5 regulatory subunit associated protein 3	HGNC:18673	17q21.2
CDK6	cyclin-dependent kinase 6	HGNC:1777	7q21-q22
CDK7	cyclin-dependent kinase 7	HGNC:1778	5q12.1
CDK9	cyclin-dependent kinase 9	HGNC:1780	9q34.1
CDKAL1	CDK5 regulatory subunit associated protein 1-like 1	HGNC:21050	6p22.2
CDKL1	cyclin-dependent kinase-like 1 (CDC2-related kinase)	HGNC:1781	14q21.3
CDKL2	cyclin-dependent kinase-like 2 (CDC2-related kinase)	HGNC:1782	4q21.21
CDKL3	cyclin-dependent kinase-like 3	HGNC:15483	5q31.1
CDKN1A	cyclin-dependent kinase inhibitor 1A (p21, Cip1)	HGNC:1784	6p21.1
CDKN1B	cyclin-dependent kinase inhibitor 1B (p27, Kip1)	HGNC:1785	12p13.1-p12
CDKN2AIP	CDKN2A interacting protein	HGNC:24325	4q35.1
CDKN2AIPNL	CDKN2A interacting protein N-terminal like	HGNC:30545	5q31.1
CDKN2D	cyclin-dependent kinase inhibitor 2D (p19, inhibits CDK4)	HGNC:1790	19p13
CDKN3	cyclin-dependent kinase inhibitor 3	HGNC:1791	14q22
CDNF	cerebral dopamine neurotrophic factor	HGNC:24913	10p13
CDO1	cysteine dioxygenase type 1	HGNC:1795	5q23.2
CDON	cell adhesion associated, oncogene regulated	HGNC:17104	11q24.2
CDPF1	cysteine-rich, DPF motif domain containing 1	HGNC:33710	22q13.31
CDR2	cerebellar degeneration-related protein 2, 62kDa	HGNC:1799	16p13.1-p12
CDR2L	cerebellar degeneration-related protein 2-like	HGNC:29999	17q25.1
CDS1	CDP-diacylglycerol synthase (phosphatidate cytidylyltransferase) 1	HGNC:1800	4q21
CDS1	checkpoint kinase 2	HGNC:16627	22q12.1
CDS2	CDP-diacylglycerol synthase (phosphatidate cytidylyltransferase) 2	HGNC:1801	20p13
CDT1	chromatin licensing and DNA replication factor 1	HGNC:24576	16q24.3
CDV3	CDV3 homolog (mouse)	HGNC:26928	3q22.1
CDX1	caudal type homeobox 1	HGNC:1805	5q32
CDX2	caudal type homeobox 2	HGNC:1806	13q12.2
CDYL	chromodomain protein, Y-like	HGNC:1811	6p25.1
CDYL2	chromodomain protein, Y-like 2	HGNC:23030	16q23.2
CEACAM1	carcinoembryonic antigen-related cell adhesion molecule 1 (biliary glycoprotein)	HGNC:1814	19q13.2
CEACAM21	carcinoembryonic antigen-related cell adhesion molecule 21	HGNC:28834	19q13.2
CEACAM6	carcinoembryonic antigen-related cell adhesion molecule 6 (non-specific cross reacting antigen)	HGNC:1818	19q13.1-q13.2
CEBPA	CCAAT/enhancer binding protein (C/EBP), alpha	HGNC:1833	19q13.1
CEBPA-AS1	CEBPA antisense RNA 1 (head to head)	HGNC:25710	19q13.11
CEBPB	CCAAT/enhancer binding protein (C/EBP), beta	HGNC:1834	20q13.1
CEBPD	CCAAT/enhancer binding protein (C/EBP), delta	HGNC:1835	8p11.2-p11.1
CEBPG	CCAAT/enhancer binding protein (C/EBP), gamma	HGNC:1837	19q13.2
CEBPZ	CCAAT/enhancer binding protein (C/EBP), zeta	HGNC:24218	2p22.3
CECR1	cat eye syndrome chromosome region, candidate 1	HGNC:1839	22q11.2
CECR5	cat eye syndrome chromosome region, candidate 5	HGNC:1843	22q11.2
CECR5-AS1	CECR5 antisense RNA 1	HGNC:1842	22q11.2
CECR6	cat eye syndrome chromosome region, candidate 6	HGNC:1844	22q11.2
CELA1	chymotrypsin-like elastase family, member 1	HGNC:3308	12q13
CELA3A	chymotrypsin-like elastase family, member 3A	HGNC:15944	1p36.12
CELF1	CUGBP, Elav-like family member 1	HGNC:2549	11p11
CELF6	CUGBP, Elav-like family member 6	HGNC:14059	15q24
CELSR2	cadherin, EGF LAG seven-pass G-type receptor 2	HGNC:3231	1p13.3
CELSR3	cadherin, EGF LAG seven-pass G-type receptor 3	HGNC:3230	3p21.31
CEMP1	cementum protein 1	HGNC:32553	16p13.3
CENPA	centromere protein A	HGNC:1851	2p23.3
CENPB	centromere protein B, 80kDa	HGNC:1852	20p13
CENPBD1	CENPB DNA-binding domains containing 1	HGNC:28272	16q24.3
CENPC1	centromere protein C	HGNC:1854	4q13.2
CENPE	centromere protein E, 312kDa	HGNC:1856	4q24-q25
CENPF	centromere protein F, 350/400kDa	HGNC:1857	1q41
CENPH	centromere protein H	HGNC:17268	5p15.2
CENPI	centromere protein I	HGNC:3968	Xq22.1
CENPJ	centromere protein J	HGNC:17272	13q12.12
CENPK	centromere protein K	HGNC:29479	5q12.3
CENPL	centromere protein L	HGNC:17879	1q25.1
CENPM	centromere protein M	HGNC:18352	22q13.2
CENPN	centromere protein N	HGNC:30873	16q23.2
CENPO	centromere protein O	HGNC:28152	2p23.3
CENPQ	centromere protein Q	HGNC:21347	6p12.3
CENPT	centromere protein T	HGNC:25787	16q22.1
CENPV	centromere protein V	HGNC:29920	17p11.2
CENPW	centromere protein W	HGNC:21488	6q22.32
CEP104	centrosomal protein 104kDa	HGNC:24866	1p36.32
CEP128	centrosomal protein 128kDa	HGNC:20359	14q31.1
CEP135	centrosomal protein 135kDa	HGNC:29086	4q12
CEP152	centrosomal protein 152kDa	HGNC:29298	15q21.1
CEP164	centrosomal protein 164kDa	HGNC:29182	11q23.3
CEP19	centrosomal protein 19kDa	HGNC:28209	3q29
CEP192	centrosomal protein 192kDa	HGNC:25515	18p11.21
CEP290	centrosomal protein 290kDa	HGNC:29021	12q21.33
CEP350	centrosomal protein 350kDa	HGNC:24238	1q25.2
CEP41	centrosomal protein 41kDa	HGNC:12370	7q32
CEP44	centrosomal protein 44kDa	HGNC:29356	4q34
CEP55	centrosomal protein 55kDa	HGNC:1161	10q24.1
CEP57	centrosomal protein 57kDa	HGNC:30794	11q21
CEP57L1	centrosomal protein 57kDa-like 1	HGNC:21561	6q21
CEP63	centrosomal protein 63kDa	HGNC:25815	3q22.1
CEP68	centrosomal protein 68kDa	HGNC:29076	2p14
CEP70	centrosomal protein 70kDa	HGNC:29972	3q22.3
CEP78	centrosomal protein 78kDa	HGNC:25740	9q21.2
CEP85	centrosomal protein 85kDa	HGNC:25309	1p36.11
CEP85L	centrosomal protein 85kDa-like	HGNC:21638	6q22.31
CEP95	centrosomal protein 95kDa	HGNC:25141	17q24.1
CEPT1	choline/ethanolamine phosphotransferase 1	HGNC:24289	1p13
CERCAM	cerebral endothelial cell adhesion molecule	HGNC:23723	9q34.13
CERCAM	cerebral endothelial cell adhesion molecule	HGNC:23723	9q34.13
CERK	ceramide kinase	HGNC:19256	22q13.31
CERS2	ceramide synthase 2	HGNC:14076	1q21.3
CERS4	ceramide synthase 4	HGNC:23747	19p13.2
CERS5	ceramide synthase 5	HGNC:23749	12q13.12
CES2	carboxylesterase 2	HGNC:1864	16q22.1
CES2	carboxylesterase 1	HGNC:1863	16q22.2
CETN2	centrin, EF-hand protein, 2	HGNC:1867	Xq28
CETN3	centrin, EF-hand protein, 3	HGNC:1868	5q14.3
CFD	complement factor D (adipsin)	HGNC:2771	19p13.3
CFDP1	craniofacial development protein 1	HGNC:1873	16q22.2-q22.3
CFH	complement factor H	HGNC:4883	1q32
CFHR1	complement factor H-related 1	HGNC:4888	1q32
CFHR2	complement factor H-related 2	HGNC:4890	1q31.3
CFHR5	complement factor H-related 5	HGNC:24668	1q31.3
CFI	complement factor I	HGNC:5394	4q25
CFL1	cofilin 1 (non-muscle)	HGNC:1874	11q13.1
CFLAR	CASP8 and FADD-like apoptosis regulator	HGNC:1876	2q33-q34
CFTR	cystic fibrosis transmembrane conductance regulator (ATP-binding cassette sub-family C, member 7)	HGNC:1884	7q31-q32
CGGBP1	CGG triplet repeat binding protein 1	HGNC:1888	3p12-p11.1
CGN	cingulin	HGNC:17429	1q21
CGNL1	cingulin-like 1	HGNC:25931	15q21.3
CGRRF1	cell growth regulator with ring finger domain 1	HGNC:15528	14q22.2
CHAF1A	chromatin assembly factor 1, subunit A (p150)	HGNC:1910	19p13.3
CHAF1B	chromatin assembly factor 1, subunit B (p60)	HGNC:1911	21q22.2
CHAMP1	chromosome alignment maintaining phosphoprotein 1	HGNC:20311	13q34
CHCHD1	coiled-coil-helix-coiled-coil-helix domain containing 1	HGNC:23518	10q22.3
CHCHD10	coiled-coil-helix-coiled-coil-helix domain containing 10	HGNC:15559	22q11.23
CHCHD2	coiled-coil-helix-coiled-coil-helix domain containing 2	HGNC:21645	7p11.2
CHCHD3	coiled-coil-helix-coiled-coil-helix domain containing 3	HGNC:21906	7q33
CHCHD4	coiled-coil-helix-coiled-coil-helix domain containing 4	HGNC:26467	3p25.1
CHCHD5	coiled-coil-helix-coiled-coil-helix domain containing 5	HGNC:17840	2q14.1
CHCHD6	coiled-coil-helix-coiled-coil-helix domain containing 6	HGNC:28184	3q21.3
CHCHD7	coiled-coil-helix-coiled-coil-helix domain containing 7	HGNC:28314	8q11.23
CHD1	chromodomain helicase DNA binding protein 1	HGNC:1915	5q15-q21
CHD1L	chromodomain helicase DNA binding protein 1-like	HGNC:1916	1q21.1
CHD2	chromodomain helicase DNA binding protein 2	HGNC:1917	15q26
CHD4	chromodomain helicase DNA binding protein 4	HGNC:1919	12p13
CHD6	chromodomain helicase DNA binding protein 6	HGNC:19057	20q12
CHD7	chromodomain helicase DNA binding protein 7	HGNC:20626	8q12.2
CHD8	chromodomain helicase DNA binding protein 8	HGNC:20153	14q11.2
CHD9	chromodomain helicase DNA binding protein 9	HGNC:25701	16q12.2
CHDC2	calponin homology domain containing 2	HGNC:26708	Xp21.1
CHDH	choline dehydrogenase	HGNC:24288	3p21
CHEK1	checkpoint kinase 1	HGNC:1925	11q24.2
CHEK2	checkpoint kinase 2	HGNC:16627	22q12.1
CHEK2P2	checkpoint kinase 2 pseudogene 2	HGNC:43578	15q11.1
CHERP	calcium homeostasis endoplasmic reticulum protein	HGNC:16930	19p13.1
CHFR	checkpoint with forkhead and ring finger domains, E3 ubiquitin protein ligase	HGNC:20455	12q24.33
CHGA	chromogranin A (parathyroid secretory protein 1)	HGNC:1929	14q32
CHI3L1	chitinase 3-like 1 (cartilage glycoprotein-39)	HGNC:1932	1q32.1
CHI3L2	chitinase 3-like 2	HGNC:1933	1p13.3
CHIC2	cysteine-rich hydrophobic domain 2	HGNC:1935	4q12
CHKA	choline kinase alpha	HGNC:1937	11q13.1
CHM	choroideremia (Rab escort protein 1)	HGNC:1940	Xq21.1-q21.3
CHML	choroideremia-like (Rab escort protein 2)	HGNC:1941	1q43
CHMP1A	charged multivesicular body protein 1A	HGNC:8740	16q24.3
CHMP1B	charged multivesicular body protein 1B	HGNC:24287	18p11.21
CHMP2A	charged multivesicular body protein 2A	HGNC:30216	19q13.43
CHMP2B	charged multivesicular body protein 2B	HGNC:24537	3p12.1
CHMP4A	charged multivesicular body protein 4A	HGNC:20274	14q12
CHMP4B	charged multivesicular body protein 4B	HGNC:16171	20q11.22
CHMP4C	charged multivesicular body protein 4C	HGNC:30599	8q21.13
CHMP5	charged multivesicular body protein 5	HGNC:26942	9p13.3
CHMP6	charged multivesicular body protein 6	HGNC:25675	17q25.3
CHMP7	charged multivesicular body protein 7	HGNC:28439	8p21.2
CHN1	chimerin 1	HGNC:1943	2q31-q32.1
CHORDC1	cysteine and histidine-rich domain (CHORD) containing 1	HGNC:14525	11q14.3
CHP1	calcineurin-like EF-hand protein 1	HGNC:17433	15q13.3
CHP1	cysteine and histidine-rich domain (CHORD) containing 1	HGNC:14525	11q14.3
CHPF	chondroitin polymerizing factor	HGNC:24291	2q35
CHPT1	choline phosphotransferase 1	HGNC:17852	12q
CHRAC1	chromatin accessibility complex 1	HGNC:13544	8q24.3
CHRFAM7A	CHRNA7 (cholinergic receptor, nicotinic, alpha 7, exons 5-10) and FAM7A (family with sequence similarity 7A, exons A-E) fusion	HGNC:15781	15q13.2
CHRM5	cholinergic receptor, muscarinic 5	HGNC:1954	15q26
CHRNA10	cholinergic receptor, nicotinic, alpha 10 (neuronal)	HGNC:13800	11p15.5
CHRNA2	cholinergic receptor, nicotinic, alpha 2 (neuronal)	HGNC:1956	8p21
CHRNA3	cholinergic receptor, nicotinic, alpha 3 (neuronal)	HGNC:1957	15q24
CHRNA5	cholinergic receptor, nicotinic, alpha 5 (neuronal)	HGNC:1959	15q24
CHRNB1	cholinergic receptor, nicotinic, beta 1 (muscle)	HGNC:1961	17p13.1
CHRNB4	cholinergic receptor, nicotinic, beta 4 (neuronal)	HGNC:1964	15q24
CHST12	carbohydrate (chondroitin 4) sulfotransferase 12	HGNC:17423	7p22
CHST14	carbohydrate (N-acetylgalactosamine 4-0) sulfotransferase 14	HGNC:24464	15q15.1
CHST15	carbohydrate (N-acetylgalactosamine 4-sulfate 6-O) sulfotransferase 15	HGNC:18137	10q26
CHST2	carbohydrate (N-acetylglucosamine-6-O) sulfotransferase 2	HGNC:1970	3q24
CHST3	carbohydrate (chondroitin 6) sulfotransferase 3	HGNC:1971	10q22.1
CHST4	carbohydrate (N-acetylglucosamine 6-O) sulfotransferase 4	HGNC:1972	16q22.2
CHST6	carbohydrate (N-acetylglucosamine 6-O) sulfotransferase 6	HGNC:6938	16q22
CHST7	carbohydrate (N-acetylglucosamine 6-O) sulfotransferase 7	HGNC:13817	Xp11.3
CHST8	carbohydrate (N-acetylgalactosamine 4-0) sulfotransferase 8	HGNC:15993	19q13.1
CHSY1	chondroitin sulfate synthase 1	HGNC:17198	15q26.3
CHTF18	CTF18, chromosome transmission fidelity factor 18 homolog (S. cerevisiae)	HGNC:18435	16p13.3
CHTOP	chromatin target of PRMT1	HGNC:24511	1q21.3
CHUK	conserved helix-loop-helix ubiquitous kinase	HGNC:1974	10q24-q25
CHURC1	churchill domain containing 1	HGNC:20099	14q23.3
CIAO1	cytosolic iron-sulfur assembly component 1	HGNC:14280	2q11.1-q11.2
CIAPIN1	cytokine induced apoptosis inhibitor 1	HGNC:28050	16q21
CIB1	calcium and integrin binding 1 (calmyrin)	HGNC:16920	15q25.3-q26
CIB2	calcium and integrin binding family member 2	HGNC:24579	15q24
CIC	capicua transcriptional repressor	HGNC:14214	19q13.2
CIDEA	cell death-inducing DFFA-like effector a	HGNC:1976	18p11.21
CIDEC	cell death-inducing DFFA-like effector c	HGNC:24229	3p25
CIDECP	cell death-inducing DFFA-like effector c pseudogene	HGNC:24230	3p25.3
CILP	cartilage intermediate layer protein, nucleotide pyrophosphohydrolase	HGNC:1980	15q22
CINP	cyclin-dependent kinase 2 interacting protein	HGNC:23789	14q32.33
CIR1	corepressor interacting with RBPJ, 1	HGNC:24217	2q31.1
CIRBP	cold inducible RNA binding protein	HGNC:1982	19p13.3
CIRBP-AS1	CIRBP antisense RNA 1	HGNC:28588	19p13.3
CIRH1A	cirrhosis, autosomal recessive 1A (cirhin)	HGNC:1983	16q22
CISD1	CDGSH iron sulfur domain 1	HGNC:30880	10q21.3
CISD2	CDGSH iron sulfur domain 2	HGNC:24212	4q24
CISD3	CDGSH iron sulfur domain 3	HGNC:27578	17q12
CISH	cytokine inducible SH2-containing protein	HGNC:1984	3p21.3
CIT	citron rho-interacting serine/threonine kinase	HGNC:1985	12q24.23
CITED2	Cbp/p300-interacting transactivator, with Glu/Asp-rich carboxy-terminal domain, 2	HGNC:1987	6q23.3
CITED4	Cbp/p300-interacting transactivator, with Glu/Asp-rich carboxy-terminal domain, 4	HGNC:18696	1p34.1
CIZ1	CDKN1A interacting zinc finger protein 1	HGNC:16744	9q34.1
CKAP2	cytoskeleton associated protein 2	HGNC:1990	13q14
CKAP2L	cytoskeleton associated protein 2-like	HGNC:26877	2q13
CKAP4	cytoskeleton-associated protein 4	HGNC:16991	12q23.3
CKAP5	cytoskeleton associated protein 5	HGNC:28959	11p11.2
CKB	creatine kinase, brain	HGNC:1991	14q32.32
CKMT1A	creatine kinase, mitochondrial 1A	HGNC:31736	15q15
CKS1B	CDC28 protein kinase regulatory subunit 1B	HGNC:19083	1q21.2
CKS2	CDC28 protein kinase regulatory subunit 2	HGNC:2000	9q22
CLASP1	cytoplasmic linker associated protein 1	HGNC:17088	2q14.2-q14.3
CLASP2	cytoplasmic linker associated protein 2	HGNC:17078	3p24.3
CLASRP	CLK4-associating serine/arginine rich protein	HGNC:17731	19q13.3
CLC	Charcot-Leyden crystal galectin	HGNC:2014	19q13.1
CLC	cardiotrophin-like cytokine factor 1	HGNC:17412	11q13.3
CLCC1	chloride channel CLIC-like 1	HGNC:29675	1p13.3
CLCF1	cardiotrophin-like cytokine factor 1	HGNC:17412	11q13.3
CLCN3	chloride channel, voltage-sensitive 3	HGNC:2021	4q
CLCN5	chloride channel, voltage-sensitive 5	HGNC:2023	Xp11.23-p11.22
CLCN6	chloride channel, voltage-sensitive 6	HGNC:2024	1p36
CLCN7	chloride channel, voltage-sensitive 7	HGNC:2025	16p13
CLCNKA	chloride channel, voltage-sensitive Ka	HGNC:2026	1p36
CLDN10	claudin 10	HGNC:2033	13q31-q34
CLDN12	claudin 12	HGNC:2034	7q21
CLDN14	claudin 14	HGNC:2035	21q22.3
CLDN15	claudin 15	HGNC:2036	7q22
CLDN19	claudin 19	HGNC:2040	1p34.2
CLDN20	claudin 20	HGNC:2042	6q25
CLDN23	claudin 23	HGNC:17591	8p23.1
CLDN3	claudin 3	HGNC:2045	7q11
CLDN4	claudin 4	HGNC:2046	7q11.23
CLDN6	claudin 6	HGNC:2048	16p13.3
CLDN7	claudin 7	HGNC:2049	17p13.1
CLDN8	claudin 8	HGNC:2050	21q22.1
CLDND1	claudin domain containing 1	HGNC:1322	3q12.1
CLEC12A	C-type lectin domain family 12, member A	HGNC:31713	12p13.31
CLEC16A	C-type lectin domain family 16, member A	HGNC:29013	16p13.13
CLEC2D	C-type lectin domain family 2, member D	HGNC:14351	12p13.31
CLEC4A	C-type lectin domain family 4, member A	HGNC:13257	12p13
CLEC4GP1	C-type lectin domain family 4, member G pseudogene 1	HGNC:33502	19p13.2
CLEC6A	C-type lectin domain family 6, member A	HGNC:14556	12p13
CLHC1	clathrin heavy chain linker domain containing 1	HGNC:26453	2p16.1
CLIC1	chloride intracellular channel 1	HGNC:2062	6p21.3
CLIC3	chloride intracellular channel 3	HGNC:2064	9q34.3
CLIC4	chloride intracellular channel 4	HGNC:13518	1p
CLINT1	clathrin interactor 1	HGNC:23186	5q33.3
CLIP1	CAP-GLY domain containing linker protein 1	HGNC:10461	12q24.3
CLIP2	CAP-GLY domain containing linker protein 2	HGNC:2586	7q11.23
CLK1	CDC-like kinase 1	HGNC:2068	2q33
CLK2	CDC-like kinase 2	HGNC:2069	1q21
CLK2	CDC-like kinase 2	HGNC:2069	1q21
CLK3	CDC-like kinase 3	HGNC:2071	15q24
CLK3	CDC-like kinase 3	HGNC:2071	15q24
CLK4	CDC-like kinase 4	HGNC:13659	5q35
CLN3	ceroid-lipofuscinosis, neuronal 3	HGNC:2074	16p12
CLN5	ceroid-lipofuscinosis, neuronal 5	HGNC:2076	13q21.2-q32
CLN6	ceroid-lipofuscinosis, neuronal 6, late infantile, variant	HGNC:2077	15q23
CLN8	ceroid-lipofuscinosis, neuronal 8 (epilepsy, progressive with mental retardation)	HGNC:2079	8p23.3
CLNS1A	chloride channel, nucleotide-sensitive, 1A	HGNC:2080	11q13.5-q14
CLOCK	clock circadian regulator	HGNC:2082	4q12
CLP1	cleavage and polyadenylation factor I subunit 1	HGNC:16999	11q12.1
CLPP	caseinolytic mitochondrial matrix peptidase proteolytic subunit	HGNC:2084	19p13.3
CLPSL2	colipase-like 2	HGNC:21250	6p21.31
CLPTM1	cleft lip and palate associated transmembrane protein 1	HGNC:2087	19q13.3
CLPTM1L	CLPTM1-like	HGNC:24308	5p15.33
CLPX	caseinolytic mitochondrial matrix peptidase chaperone subunit	HGNC:2088	15q22.31
CLRN1	clarin 1	HGNC:12605	3q25.1
CLSTN1	calsyntenin 1	HGNC:17447	1p36.22
CLTA	clathrin, light chain A	HGNC:2090	9p13.3
CLTB	clathrin, light chain B	HGNC:2091	5q35.2
CLTC	clathrin, heavy chain (Hc)	HGNC:2092	17q23.1
CLTCL1	clathrin, heavy chain-like 1	HGNC:2093	22q11.2
CLUAP1	clusterin associated protein 1	HGNC:19009	16p13.3
CLUH	clustered mitochondria (cluA/CLU1) homolog	HGNC:29094	17p13.3
CLUL1	clusterin-like 1 (retinal)	HGNC:2096	18p11.32
CLYBL	citrate lyase beta like	HGNC:18355	13q32.3
CMAS	cytidine monophosphate N-acetylneuraminic acid synthetase	HGNC:18290	12p12.1
CMBL	carboxymethylenebutenolidase homolog (Pseudomonas)	HGNC:25090	5p15.2
CMC1	C-x(9)-C motif containing 1	HGNC:28783	3p24.1
CMC2	C-x(9)-C motif containing 2	HGNC:24447	16q23.2
CMC4	C-x(9)-C motif containing 4	HGNC:35428	Xq28
CMIP	c-Maf inducing protein	HGNC:24319	16q23
CMPK1	cytidine monophosphate (UMP-CMP) kinase 1, cytosolic	HGNC:18170	1p34.1-p33
CMSS1	cms1 ribosomal small subunit homolog (yeast)	HGNC:28666	3q12.1
CMTM3	CKLF-like MARVEL transmembrane domain containing 3	HGNC:19174	16q22.1-q22.3
CMTM4	CKLF-like MARVEL transmembrane domain containing 4	HGNC:19175	16q22.1-q22.3
CMTM6	CKLF-like MARVEL transmembrane domain containing 6	HGNC:19177	3p22.2
CMTM7	CKLF-like MARVEL transmembrane domain containing 7	HGNC:19178	3p22.2
CMTM8	CKLF-like MARVEL transmembrane domain containing 8	HGNC:19179	3p22.2
CNBP	CCHC-type zinc finger, nucleic acid binding protein	HGNC:13164	3q21
CNDP2	CNDP dipeptidase 2 (metallopeptidase M20 family)	HGNC:24437	18q22.3
CNEP1R1	CTD nuclear envelope phosphatase 1 regulatory subunit 1	HGNC:26759	16q12.1
CNFN	cornifelin	HGNC:30183	19q13.31
CNGB1	cyclic nucleotide gated channel beta 1	HGNC:2151	16q13
CNIH	cornichon family AMPA receptor auxiliary protein 1	HGNC:19431	14q22.1
CNIH4	cornichon family AMPA receptor auxiliary protein 4	HGNC:25013	1q42.12
CNKSR1	connector enhancer of kinase suppressor of Ras 1	HGNC:19700	1p35.3
CNKSR2	connector enhancer of kinase suppressor of Ras 2	HGNC:19701	Xp22.12
CNKSR3	CNKSR family member 3	HGNC:23034	6q25.2
CNN2	calponin 2	HGNC:2156	19p13.3
CNN3	calponin 3, acidic	HGNC:2157	1p22-p21
CNNM2	cyclin and CBS domain divalent metal cation transport mediator 2	HGNC:103	10q24.32
CNNM3	cyclin and CBS domain divalent metal cation transport mediator 3	HGNC:104	2q11.2
CNNM4	cyclin and CBS domain divalent metal cation transport mediator 4	HGNC:105	2q11.2
CNOT1	CCR4-NOT transcription complex, subunit 1	HGNC:7877	16q21
CNOT10	CCR4-NOT transcription complex, subunit 10	HGNC:23817	3p23
CNOT11	CCR4-NOT transcription complex, subunit 11	HGNC:25217	2q12.1
CNOT2	CCR4-NOT transcription complex, subunit 2	HGNC:7878	12q15
CNOT4	CCR4-NOT transcription complex, subunit 4	HGNC:7880	7q33
CNOT6	CCR4-NOT transcription complex, subunit 6	HGNC:14099	5q35.3
CNOT6L	CCR4-NOT transcription complex, subunit 6-like	HGNC:18042	4q13.3
CNOT7	CCR4-NOT transcription complex, subunit 7	HGNC:14101	8p22-p21.3
CNOT8	CCR4-NOT transcription complex, subunit 8	HGNC:9207	5q31-q33
CNPPD1	cyclin Pas1/PHO80 domain containing 1	HGNC:25220	2q36
CNPY2	canopy FGF signaling regulator 2	HGNC:13529	12q15
CNPY2	canopy FGF signaling regulator 2	HGNC:13529	12q15
CNPY3	canopy FGF signaling regulator 3	HGNC:11968	6p21.1
CNPY4	canopy FGF signaling regulator 4	HGNC:28631	7q22.1
CNR1	cannabinoid receptor 1 (brain)	HGNC:2159	6q14-q15
CNR1	protocadherin alpha 4	HGNC:8670	5q31
CNR1	protocadherin alpha cluster, complex locus	HGNC:8662	5q31
CNST	consortin, connexin sorting protein	HGNC:26486	1q44
CNTN6	contactin 6	HGNC:2176	3p26-p25
CNTNAP3B	contactin associated protein-like 3B	HGNC:32035	9p12
CNTNAP5	contactin associated protein-like 5	HGNC:18748	2q14.1
COA1	cytochrome c oxidase assembly factor 1 homolog (S. cerevisiae)	HGNC:21868	7p13
COA3	cytochrome c oxidase assembly factor 3	HGNC:24990	17q21.31
COA4	cytochrome c oxidase assembly factor 4 homolog (S. cerevisiae)	HGNC:24604	11q13.4
COA5	cytochrome c oxidase assembly factor 5	HGNC:33848	2q11.2
COA6	cytochrome c oxidase assembly factor 6 homolog (S. cerevisiae)	HGNC:18025	1q42.2
COASY	CoA synthase	HGNC:29932	17q12-q21
COASY	CoA synthase	HGNC:29932	17q12-q21
COBL	cordon-bleu WH2 repeat protein	HGNC:22199	7p12.2-p12.1
COBLL1	cordon-bleu WH2 repeat protein-like 1	HGNC:23571	2q24.3
COCH	cochlin	HGNC:2180	14q11.2-q13
COG1	component of oligomeric golgi complex 1	HGNC:6545	17q25.1
COG2	component of oligomeric golgi complex 2	HGNC:6546	1q42.2
COG3	component of oligomeric golgi complex 3	HGNC:18619	13q14.11
COG4	component of oligomeric golgi complex 4	HGNC:18620	16q22.1
COG5	component of oligomeric golgi complex 5	HGNC:14857	7q31
COG6	component of oligomeric golgi complex 6	HGNC:18621	13q13.2
COG7	component of oligomeric golgi complex 7	HGNC:18622	16p12.2
COIL	coilin	HGNC:2184	17q22
COL11A2	collagen, type XI, alpha 2	HGNC:2187	6p21.3
COL13A1	collagen, type XIII, alpha 1	HGNC:2190	10q22
COL16A1	collagen, type XVI, alpha 1	HGNC:2193	1p35-p34
COL17A1	collagen, type XVII, alpha 1	HGNC:2194	10q24.3
COL23A1	collagen, type XXIII, alpha 1	HGNC:22990	5q35.3
COL4A1	collagen, type IV, alpha 1	HGNC:2202	13q34
COL4A3BP	collagen, type IV, alpha 3 (Goodpasture antigen) binding protein	HGNC:2205	5q13.3
COL5A1	collagen, type V, alpha 1	HGNC:2209	9q34.2-q34.3
COL5A2	collagen, type V, alpha 2	HGNC:2210	2q14-q32
COL6A1	collagen, type VI, alpha 1	HGNC:2211	21q22.3
COL6A4P2	collagen, type VI, alpha 4 pseudogene 2	HGNC:38501	3q22.1
COL6A5	collagen, type VI, alpha 5	HGNC:26674	3q21.3
COL7A1	collagen, type VII, alpha 1	HGNC:2214	3p21.1
COL8A2	collagen, type VIII, alpha 2	HGNC:2216	1p34.2-p32.3
COLEC12	collectin sub-family member 12	HGNC:16016	18p11.32
COLGALT1	collagen beta(1-O)galactosyltransferase 1	HGNC:26182	19p13.11
COLQ	collagen-like tail subunit (single strand of homotrimer) of asymmetric acetylcholinesterase	HGNC:2226	3p
COMMD1	copper metabolism (Murr1) domain containing 1	HGNC:23024	2p15
COMMD10	COMM domain containing 10	HGNC:30201	5q23.1
COMMD2	COMM domain containing 2	HGNC:24993	3q25.1
COMMD3	COMM domain containing 3	HGNC:23332	10p12.2
COMMD4	COMM domain containing 4	HGNC:26027	15q24.2
COMMD5	COMM domain containing 5	HGNC:17902	8q24.3
COMMD6	COMM domain containing 6	HGNC:24015	13q22
COMMD7	COMM domain containing 7	HGNC:16223	20q11
COMMD8	COMM domain containing 8	HGNC:26036	4p12
COMMD9	COMM domain containing 9	HGNC:25014	11p13
COMT	catechol-O-methyltransferase	HGNC:2228	22q11.21
COMTD1	catechol-O-methyltransferase domain containing 1	HGNC:26309	10q22.2
COPA	coatomer protein complex, subunit alpha	HGNC:2230	1q23.2
COPB1	coatomer protein complex, subunit beta 1	HGNC:2231	11p15.2
COPB2	coatomer protein complex, subunit beta 2 (beta prime)	HGNC:2232	3q23
COPE	coatomer protein complex, subunit epsilon	HGNC:2234	19p13.11
COPG1	coatomer protein complex, subunit gamma 1	HGNC:2236	3q21.3
COPG2IT1	COPG2 imprinted transcript 1 (non-protein coding)	HGNC:2238	7q32
COPRS	coordinator of PRMT5, differentiation stimulator	HGNC:28848	17q11.2
COPS2	COP9 signalosome subunit 2	HGNC:30747	15q21.2
COPS3	COP9 signalosome subunit 3	HGNC:2239	17p11.2
COPS4	COP9 signalosome subunit 4	HGNC:16702	4q21.22
COPS5	COP9 signalosome subunit 5	HGNC:2240	8q13.1
COPS6	COP9 signalosome subunit 6	HGNC:21749	7q22.1
COPS7A	COP9 signalosome subunit 7A	HGNC:16758	12p13.31
COPS7B	COP9 signalosome subunit 7B	HGNC:16760	2q37.1
COPS8	COP9 signalosome subunit 8	HGNC:24335	2q37.3
COPZ1	coatomer protein complex, subunit zeta 1	HGNC:2243	12q13.2-q13.3
COQ10A	coenzyme Q10 homolog A (S. cerevisiae)	HGNC:26515	12q13.3
COQ10B	coenzyme Q10 homolog B (S. cerevisiae)	HGNC:25819	2q33.1
COQ2	coenzyme Q2 4-hydroxybenzoate polyprenyltransferase	HGNC:25223	4q21.23
COQ3	coenzyme Q3 methyltransferase	HGNC:18175	6q21
[truncated: 9,475 more rows]
