# Supplementary material for: Characterization and quantification of proteins secreted by single human embryos prior to implantation
Source: EMBO Mol Med. 2015 Oct 16;7(11):1465–79. doi: 10.15252/emmm.201505344 (PMC4644378; doi:10.15252/emmm.201505344)
Supplement: Supplementary file 4 [file emmm0007-1465-sd4.zip › Table_EV3/Table_EV3.xlsx]

## Sheet: Sheet1
PANTHER GO-Slim Biological Process	Homo sapiens REFLIST	Transcripts identified	Transcripts expected	Transcript Over/Under representation	Transcripts Fold enrichment	Bonferroni adjusted P-value	Log2 Fold enrichment
DNA repair	172	137	83.75	+	1.64	1.14e-05	0.713696
mRNA processing	274	210	133.42	+	1.57	9.39e-08	0.650765
mRNA splicing, via spliceosome	183	140	89.11	+	1.57	7.48e-05	0.650765
natural killer cell activation	99	20	48.21	-	0.41	0.000777	-1.2863
regulation of translation	148	118	72.07	+	1.64	8.68e-05	0.713696
RNA splicing	135	101	65.74	+	1.54	0.00674	0.62293
rRNA metabolic process	115	101	56	+	1.8	8.16e-06	0.847997
sensory perception of chemical stimulus	133	12	64.76	-	0.18	2e-13	-2.47393
translation	435	352	211.82	+	1.66	7.4e-17	0.731183
tRNA metabolic process	82	77	39.93	+	1.93	2.61e-05	0.948601
