# Supplementary material for: Characterization and quantification of proteins secreted by single human embryos prior to implantation
Source: EMBO Mol Med. 2015 Oct 16;7(11):1465–79. doi: 10.15252/emmm.201505344 (PMC4644378; doi:10.15252/emmm.201505344)
Supplement: Supplementary file 4 [file emmm0007-1465-sd4.zip › Table_EV3/Table_EV3_README.txt]

Table EV3. Statistical gene over-representation analysis of actively expressed genes in human blastocyst.
