# Supplementary material for: Characterization and quantification of proteins secreted by single human embryos prior to implantation
Source: EMBO Mol Med. 2015 Oct 16;7(11):1465–79. doi: 10.15252/emmm.201505344 (PMC4644378; doi:10.15252/emmm.201505344)
Supplement: Supplementary file 5 [file emmm0007-1465-sd5.zip › Table_EV4/Table_EV4.xlsx]

## Sheet: Sheet1
PROTEIN NAME	GENE NAMES	REACTION	LEFT PRIMER	RIGHT PRIMER	PRODUCT LENGTH	RefSeq Entry	Uniprot Entry
Oocyte-Expressed Protein (Floped)	OOEP C6orf156 KHDC2 OEP19	Outer	AGAGACCCTTTGGTGTTCTACCT	ACGATGTTCTCGGTGAAACCA	225	NM_001080507.2.	A6NGQ2
		Inner	GACCGAGCCATAATTCCAGAA	ATTCTGTACACGGGGCCG	117
Granulins	GRN	Outer	TGGCAAAGAAGCTCCCTG	GACTGTAGACGGCAGCAGGT	343	NM_002087.2.	P28799
		Inner	CGGTGCCCTGATGGTTCT	GGCAGCAGTGCAGGTGAT	103
NACHT, LRR and PYD domains-containing protein 5	NLRP5 MATER NALP5	Outer	GCAGAGACAGAAGAACAAGGACA	GACTTTCCGTGCAGAACCAC	203	NM_153447.4.	P59047
		Inner	GTGACACATGGGACTACAAGAG	TCAAAAGCACCAGCCAAC	124
NACHT, LRR and PYD domains-containing protein 7	NLRP7 NALP7 NOD12 PYPAF3	Outer	CTGTCTTGCTTTCATTGGGAAG	CCAGGAGCACATTGGCTG	239	NM_001127255.1.	Q8WX94
		Inner	ATGCTGTGTGACCTGCTCAG	CTGGTTGGCTTTGAGGACAT	117
