# Supplementary material for: Characterization and quantification of proteins secreted by single human embryos prior to implantation
Source: EMBO Mol Med. 2015 Oct 16;7(11):1465–79. doi: 10.15252/emmm.201505344 (PMC4644378; doi:10.15252/emmm.201505344)
Supplement: Supplementary file 6 [file emmm0007-1465-sd6.zip › Table_EV5/Table_EV5.xlsx]

## Sheet: Sheet1
TABLE S5
Uniprot protein accession	iRT	Peptide sequence	Isotope group	Precursor charge	Peptide sequence including modifications	Fragment ion charge	Fragment ion series	Fragment ion number	Transition ID	m/z Q1	m/z Q3	Collision energy
sp|P04406| GAPDH HUMAN	3.90844	VGVNGFGR	light	2	VGVNGFGR	1	y	3	VGVNGFGR.2.y.3.1	403.219	379.209	15
	3.90844	VGVNGFGR	light	2	VGVNGFGR	1	y	4	VGVNGFGR.2.y.4.1	403.219	436.23	15
	3.90844	VGVNGFGR	light	2	VGVNGFGR	1	y	5	VGVNGFGR.2.y.5.1	403.219	550.273	15
	3.90844	VGVNGFGR	light	2	VGVNGFGR	1	y	6	VGVNGFGR.2.y.6.1	403.219	649.342	15
	3.90844	VGVNGFGR	light	2	VGVNGFGR	1	y	7	VGVNGFGR.2.y.7.1	403.219	706.363	15
	3.90844	VGVNGFGR	heavy	2	VGVNGFGR[+10]	1	y	3	VGVNGFGR.2.y.3.1	408.224	389.217	15
	3.90844	VGVNGFGR	heavy	2	VGVNGFGR[+10]	1	y	4	VGVNGFGR.2.y.4.1	408.224	446.239	15
	3.90844	VGVNGFGR	heavy	2	VGVNGFGR[+10]	1	y	5	VGVNGFGR.2.y.5.1	408.224	560.281	15
	3.90844	VGVNGFGR	heavy	2	VGVNGFGR[+10]	1	y	6	VGVNGFGR.2.y.6.1	408.224	659.35	15
	3.90844	VGVNGFGR	heavy	2	VGVNGFGR[+10]	1	y	7	VGVNGFGR.2.y.7.1	408.224	716.371	15
sp|P16104| H2AX HUMAN	40.4205	AGIQFPVGR	light	2	AGIQFPVGR	1	y	3	AGIQFPVGR.2.y.3.1	472.769	331.209	17.1
	40.4205	AGIQFPVGR	light	2	AGIQFPVGR	1	y	4	AGIQFPVGR.2.y.4.1	472.769	428.262	17.1
	40.4205	AGIQFPVGR	light	2	AGIQFPVGR	1	y	5	AGIQFPVGR.2.y.5.1	472.769	575.33	17.1
	40.4205	AGIQFPVGR	light	2	AGIQFPVGR	1	y	6	AGIQFPVGR.2.y.6.1	472.769	703.389	17.1
	40.4205	AGIQFPVGR	heavy	2	AGIQFPVGR[+10]	1	y	3	AGIQFPVGR.2.y.3.1	477.773	341.217	17.1
	40.4205	AGIQFPVGR	heavy	2	AGIQFPVGR[+10]	1	y	4	AGIQFPVGR.2.y.4.1	477.773	438.27	17.1
	40.4205	AGIQFPVGR	heavy	2	AGIQFPVGR[+10]	1	y	5	AGIQFPVGR.2.y.5.1	477.773	585.338	17.1
	40.4205	AGIQFPVGR	heavy	2	AGIQFPVGR[+10]	1	y	6	AGIQFPVGR.2.y.6.1	477.773	713.397	17.1
Uniprot protein accession	iRT	Peptide sequence	Isotope group	Precursor charge	Peptide sequence including modifications	Fragment ion charge	Fragment ion series	Fragment ion number	Transition ID	m/z Q1	m/z Q3	Collision energy
sp|P62736| ACTA HUMAN	-12.5221	AGFAGDDAPR	light	2	AGFAGDDAPR	1	y	3	AGFAGDDAPR.2.y.3.1	488.728	343.209	17.6
	-12.5221	AGFAGDDAPR	light	2	AGFAGDDAPR	1	y	4	AGFAGDDAPR.2.y.4.1	488.728	458.236	17.6
	-12.5221	AGFAGDDAPR	light	2	AGFAGDDAPR	1	y	5	AGFAGDDAPR.2.y.5.1	488.728	573.263	17.6
	-12.5221	AGFAGDDAPR	light	2	AGFAGDDAPR	1	y	6	AGFAGDDAPR.2.y.6.1	488.728	630.284	17.6
	-12.5221	AGFAGDDAPR	light	2	AGFAGDDAPR	1	y	7	AGFAGDDAPR.2.y.7.1	488.728	701.321	17.6
	-12.5221	AGFAGDDAPR	heavy	2	AGFAGDDAPR[+10]	1	y	3	AGFAGDDAPR.2.y.3.1	493.732	353.217	17.6
	-12.5221	AGFAGDDAPR	heavy	2	AGFAGDDAPR[+10]	1	y	4	AGFAGDDAPR.2.y.4.1	493.732	468.244	17.6
	-12.5221	AGFAGDDAPR	heavy	2	AGFAGDDAPR[+10]	1	y	5	AGFAGDDAPR.2.y.5.1	493.732	583.271	17.6
	-12.5221	AGFAGDDAPR	heavy	2	AGFAGDDAPR[+10]	1	y	6	AGFAGDDAPR.2.y.6.1	493.732	640.292	17.6
	-12.5221	AGFAGDDAPR	heavy	2	AGFAGDDAPR[+10]	1	y	7	AGFAGDDAPR.2.y.7.1	493.732	711.33	17.6
sp|Q8WX94| NALP7 HUMAN sp|Q9NX02| NALP2 HUMAN	3.1108	LGVQESDLR	light	2	LGVQESDLR	1	y	3	LGVQESDLR.2.y.3.1	508.772	403.23	18.2
	3.1108	LGVQESDLR	light	2	LGVQESDLR	1	y	5	LGVQESDLR.2.y.5.1	508.772	619.305	18.2
	3.1108	LGVQESDLR	light	2	LGVQESDLR	1	y	6	LGVQESDLR.2.y.6.1	508.772	747.363	18.2
	3.1108	LGVQESDLR	light	2	LGVQESDLR	1	y	7	LGVQESDLR.2.y.7.1	508.772	846.432	18.2
	3.1108	LGVQESDLR	light	2	LGVQESDLR	1	y	8	LGVQESDLR.2.y.8.1	508.772	903.453	18.2
	3.1108	LGVQESDLR	heavy	2	LGVQESDLR[+10]	1	y	3	LGVQESDLR.2.y.3.1	513.776	413.238	18.2
	3.1108	LGVQESDLR	heavy	2	LGVQESDLR[+10]	1	y	5	LGVQESDLR.2.y.5.1	513.776	629.313	18.2
	3.1108	LGVQESDLR	heavy	2	LGVQESDLR[+10]	1	y	6	LGVQESDLR.2.y.6.1	513.776	757.371	18.2
	3.1108	LGVQESDLR	heavy	2	LGVQESDLR[+10]	1	y	7	LGVQESDLR.2.y.7.1	513.776	856.44	18.2
	3.1108	LGVQESDLR	heavy	2	LGVQESDLR[+10]	1	y	8	LGVQESDLR.2.y.8.1	513.776	913.461	18.2
Uniprot protein accession	iRT	Peptide sequence	Isotope group	Precursor charge	Peptide sequence including modifications	Fragment ion charge	Fragment ion series	Fragment ion number	Transition ID	m/z Q1	m/z Q3	Collision energy
sp|Q587J8| ECAT1 HUMAN	-18.5315	ALAQDVATQK	light	2	ALAQDVATQK	1	y	3	ALAQDVATQK.2.y.3.1	522.788	376.219	18.6
	-18.5315	ALAQDVATQK	light	2	ALAQDVATQK	1	y	4	ALAQDVATQK.2.y.4.1	522.788	447.256	18.6
	-18.5315	ALAQDVATQK	light	2	ALAQDVATQK	1	y	6	ALAQDVATQK.2.y.6.1	522.788	661.352	18.6
	-18.5315	ALAQDVATQK	light	2	ALAQDVATQK	1	y	7	ALAQDVATQK.2.y.7.1	522.788	789.41	18.6
	-18.5315	ALAQDVATQK	light	2	ALAQDVATQK	1	y	8	ALAQDVATQK.2.y.8.1	522.788	860.447	18.6
	-18.5315	ALAQDVATQK	heavy	2	ALAQDVATQK[+8]	1	y	3	ALAQDVATQK.2.y.3.1	526.795	384.233	18.6
	-18.5315	ALAQDVATQK	heavy	2	ALAQDVATQK[+8]	1	y	4	ALAQDVATQK.2.y.4.1	526.795	455.27	18.6
	-18.5315	ALAQDVATQK	heavy	2	ALAQDVATQK[+8]	1	y	6	ALAQDVATQK.2.y.6.1	526.795	669.366	18.6
	-18.5315	ALAQDVATQK	heavy	2	ALAQDVATQK[+8]	1	y	7	ALAQDVATQK.2.y.7.1	526.795	797.424	18.6
	-18.5315	ALAQDVATQK	heavy	2	ALAQDVATQK[+8]	1	y	8	ALAQDVATQK.2.y.8.1	526.795	868.461	18.6
sp|P14625| ENPL HUMAN	53.1642	SILFVPTSAPR	light	2	SILFVPTSAPR	1	y	5	SILFVPTSAPR.2.y.5.1	594.343	531.289	20.7
	53.1642	SILFVPTSAPR	light	2	SILFVPTSAPR	1	y	6	SILFVPTSAPR.2.y.6.1	594.343	628.341	20.7
	53.1642	SILFVPTSAPR	light	2	SILFVPTSAPR	1	y	7	SILFVPTSAPR.2.y.7.1	594.343	727.41	20.7
	53.1642	SILFVPTSAPR	light	2	SILFVPTSAPR	1	y	8	SILFVPTSAPR.2.y.8.1	594.343	874.478	20.7
	53.1642	SILFVPTSAPR	light	2	SILFVPTSAPR	1	y	9	SILFVPTSAPR.2.y.9.1	594.343	987.562	20.7
	53.1642	SILFVPTSAPR	heavy	2	SILFVPTSAPR[+10]	1	y	5	SILFVPTSAPR.2.y.5.1	599.347	541.297	20.7
	53.1642	SILFVPTSAPR	heavy	2	SILFVPTSAPR[+10]	1	y	6	SILFVPTSAPR.2.y.6.1	599.347	638.35	20.7
	53.1642	SILFVPTSAPR	heavy	2	SILFVPTSAPR[+10]	1	y	7	SILFVPTSAPR.2.y.7.1	599.347	737.418	20.7
	53.1642	SILFVPTSAPR	heavy	2	SILFVPTSAPR[+10]	1	y	8	SILFVPTSAPR.2.y.8.1	599.347	884.486	20.7
	53.1642	SILFVPTSAPR	heavy	2	SILFVPTSAPR[+10]	1	y	9	SILFVPTSAPR.2.y.9.1	599.347	997.57	20.7
Uniprot protein accession	iRT	Peptide sequence	Isotope group	Precursor charge	Peptide sequence including modifications	Fragment ion charge	Fragment ion series	Fragment ion number	Transition ID	m/z Q1	m/z Q3	Collision energy
sp|P60174| TPIS HUMAN	-8.38544	SNVSDAVAQSTR	light	2	SNVSDAVAQSTR	1	y	3	SNVSDAVAQSTR.2.y.3.1	617.805	363.199	21.4
	-8.38544	SNVSDAVAQSTR	light	2	SNVSDAVAQSTR	1	y	5	SNVSDAVAQSTR.2.y.5.1	617.805	562.294	21.4
	-8.38544	SNVSDAVAQSTR	light	2	SNVSDAVAQSTR	1	y	6	SNVSDAVAQSTR.2.y.6.1	617.805	661.363	21.4
	-8.38544	SNVSDAVAQSTR	light	2	SNVSDAVAQSTR	1	y	8	SNVSDAVAQSTR.2.y.8.1	617.805	847.427	21.4
	-8.38544	SNVSDAVAQSTR	light	2	SNVSDAVAQSTR	1	y	9	SNVSDAVAQSTR.2.y.9.1	617.805	934.459	21.4
	-8.38544	SNVSDAVAQSTR	heavy	2	SNVSDAVAQSTR[+10]	1	y	3	SNVSDAVAQSTR.2.y.3.1	622.809	373.207	21.4
	-8.38544	SNVSDAVAQSTR	heavy	2	SNVSDAVAQSTR[+10]	1	y	5	SNVSDAVAQSTR.2.y.5.1	622.809	572.303	21.4
	-8.38544	SNVSDAVAQSTR	heavy	2	SNVSDAVAQSTR[+10]	1	y	6	SNVSDAVAQSTR.2.y.6.1	622.809	671.371	21.4
	-8.38544	SNVSDAVAQSTR	heavy	2	SNVSDAVAQSTR[+10]	1	y	8	SNVSDAVAQSTR.2.y.8.1	622.809	857.435	21.4
	-8.38544	SNVSDAVAQSTR	heavy	2	SNVSDAVAQSTR[+10]	1	y	9	SNVSDAVAQSTR.2.y.9.1	622.809	944.467	21.4
sp|P59047| NALP5 HUMAN	30.981	ISQILTTSPSLK	light	2	ISQILTTSPSLK	1	y	4	ISQILTTSPSLK.2.y.4.1	644.38	444.282	22.2
	30.981	ISQILTTSPSLK	light	2	ISQILTTSPSLK	1	y	5	ISQILTTSPSLK.2.y.5.1	644.38	531.314	22.2
	30.981	ISQILTTSPSLK	light	2	ISQILTTSPSLK	1	y	7	ISQILTTSPSLK.2.y.7.1	644.38	733.409	22.2
	30.981	ISQILTTSPSLK	light	2	ISQILTTSPSLK	1	y	8	ISQILTTSPSLK.2.y.8.1	644.38	846.493	22.2
	30.981	ISQILTTSPSLK	light	2	ISQILTTSPSLK	1	y	9	ISQILTTSPSLK.2.y.9.1	644.38	959.577	22.2
	30.981	ISQILTTSPSLK	heavy	2	ISQILTTSPSLK[+8]	1	y	4	ISQILTTSPSLK.2.y.4.1	648.387	452.296	22.2
	30.981	ISQILTTSPSLK	heavy	2	ISQILTTSPSLK[+8]	1	y	5	ISQILTTSPSLK.2.y.5.1	648.387	539.328	22.2
	30.981	ISQILTTSPSLK	heavy	2	ISQILTTSPSLK[+8]	1	y	7	ISQILTTSPSLK.2.y.7.1	648.387	741.423	22.2
	30.981	ISQILTTSPSLK	heavy	2	ISQILTTSPSLK[+8]	1	y	8	ISQILTTSPSLK.2.y.8.1	648.387	854.507	22.2
	30.981	ISQILTTSPSLK	heavy	2	ISQILTTSPSLK[+8]	1	y	9	ISQILTTSPSLK.2.y.9.1	648.387	967.591	22.2
Uniprot protein accession	iRT	Peptide sequence	Isotope group	Precursor charge	Peptide sequence including modifications	Fragment ion charge	Fragment ion series	Fragment ion number	Transition ID	m/z Q1	m/z Q3	Collision energy
sp|P04179| SODM HUMAN	43.0494	GDVTAQIALQPALK	light	2	GDVTAQIALQPALK	1	y	4	GDVTAQIALQPALK.2.y.4.1	712.909	428.287	24.3
	43.0494	GDVTAQIALQPALK	light	2	GDVTAQIALQPALK	1	y	6	GDVTAQIALQPALK.2.y.6.1	712.909	669.429	24.3
	43.0494	GDVTAQIALQPALK	light	2	GDVTAQIALQPALK	1	y	7	GDVTAQIALQPALK.2.y.7.1	712.909	740.467	24.3
	43.0494	GDVTAQIALQPALK	light	2	GDVTAQIALQPALK	1	y	8	GDVTAQIALQPALK.2.y.8.1	712.909	853.551	24.3
	43.0494	GDVTAQIALQPALK	light	2	GDVTAQIALQPALK	1	y	9	GDVTAQIALQPALK.2.y.9.1	712.909	981.609	24.3
	43.0494	GDVTAQIALQPALK	heavy	2	GDVTAQIALQPALK[+8]	1	y	4	GDVTAQIALQPALK.2.y.4.1	716.916	436.301	24.3
	43.0494	GDVTAQIALQPALK	heavy	2	GDVTAQIALQPALK[+8]	1	y	6	GDVTAQIALQPALK.2.y.6.1	716.916	677.444	24.3
	43.0494	GDVTAQIALQPALK	heavy	2	GDVTAQIALQPALK[+8]	1	y	7	GDVTAQIALQPALK.2.y.7.1	716.916	748.481	24.3
	43.0494	GDVTAQIALQPALK	heavy	2	GDVTAQIALQPALK[+8]	1	y	8	GDVTAQIALQPALK.2.y.8.1	716.916	861.565	24.3
	43.0494	GDVTAQIALQPALK	heavy	2	GDVTAQIALQPALK[+8]	1	y	9	GDVTAQIALQPALK.2.y.9.1	716.916	989.623	24.3
sp|P59047| NALP5 HUMAN	33.3433	NAQITPGVQHLWR	light	2	NAQITPGVQHLWR	1	y	4	NAQITPGVQHLWR.2.y.4.1	760.41	611.341	25.7
	33.3433	NAQITPGVQHLWR	light	2	NAQITPGVQHLWR	1	y	5	NAQITPGVQHLWR.2.y.5.1	760.41	739.4	25.7
	33.3433	NAQITPGVQHLWR	light	2	NAQITPGVQHLWR	1	y	6	NAQITPGVQHLWR.2.y.6.1	760.41	838.468	25.7
	33.3433	NAQITPGVQHLWR	light	2	NAQITPGVQHLWR	1	y	7	NAQITPGVQHLWR.2.y.7.1	760.41	895.49	25.7
	33.3433	NAQITPGVQHLWR	light	2	NAQITPGVQHLWR	1	y	8	NAQITPGVQHLWR.2.y.8.1	760.41	992.542	25.7
	33.3433	NAQITPGVQHLWR	heavy	2	NAQITPGVQHLWR[+10]	1	y	8	NAQITPGVQHLWR.2.y.8.1	765.414	1002.55	25.7
	33.3433	NAQITPGVQHLWR	heavy	2	NAQITPGVQHLWR[+10]	1	y	4	NAQITPGVQHLWR.2.y.4.1	765.414	621.35	25.7
	33.3433	NAQITPGVQHLWR	heavy	2	NAQITPGVQHLWR[+10]	1	y	5	NAQITPGVQHLWR.2.y.5.1	765.414	749.408	25.7
	33.3433	NAQITPGVQHLWR	heavy	2	NAQITPGVQHLWR[+10]	1	y	6	NAQITPGVQHLWR.2.y.6.1	765.414	848.477	25.7
	33.3433	NAQITPGVQHLWR	heavy	2	NAQITPGVQHLWR[+10]	1	y	7	NAQITPGVQHLWR.2.y.7.1	765.414	905.498	25.7
