# Supplementary material for: Characterization and quantification of proteins secreted by single human embryos prior to implantation
Source: EMBO Mol Med. 2015 Oct 16;7(11):1465–79. doi: 10.15252/emmm.201505344 (PMC4644378; doi:10.15252/emmm.201505344)
Supplement: Supplementary file 7 [file emmm0007-1465-sd7.zip › Table_EV6/Table_EV6.xlsx]

## Sheet: Sheet1
Protein group	Peptide sequence	Detected in 5 blastocoels batch	Detected in single blastocoel	# samples detected in
sp|P04406|G3P_HUMAN	VGVNGFGR	TRUE	TRUE	21
sp|P62736|ACTA_HUMAN	AGFAGDDAPR	TRUE	TRUE	16
sp|P68032|ACTC_HUMAN
sp|P68133|ACTS_HUMAN
sp|P63267|ACTH_HUMAN
sp|P60709|ACTB_HUMAN
sp|P63261|ACTG_HUMAN
sp|A5A3E0|POTEF_HUMAN
sp|Q6S8J3|POTEE_HUMAN
sp|P0CG38|POTEI_HUMAN
sp|P0CG39|POTEJ_HUMAN
sp|P16104|H2AX_HUMAN	AGIQFPVGR	TRUE	TRUE	10
sp|Q96QV6|H2A1A_HUMAN
sp|P04908|H2A1B_HUMAN
sp|P0C0S8|H2A1_HUMAN
sp|P20671|H2A1D_HUMAN
sp|Q6FI13|H2A2A_HUMAN
sp|Q7L7L0|H2A3_HUMAN
sp|Q93077|H2A1C_HUMAN
sp|Q8IUE6|H2A2B_HUMAN
sp|Q16777|H2A2C_HUMAN
sp|Q9BTM1|H2AJ_HUMAN
sp|Q96KK5|H2A1H_HUMAN
sp|Q99878|H2A1J_HUMAN
sp|P0C0S5|H2AZ_HUMAN
sp|Q71UI9|H2AV_HUMAN
sp|P04179|SODM_HUMAN	GDVTAQIALQPALK	TRUE	TRUE	3
sp|Q8WX94|NALP7_HUMAN	LGVQESDLR	TRUE	TRUE	3
sp|Q9NX02|NALP2_HUMAN
sp|P14625|ENPL_HUMAN	SILFVPTSAPR	TRUE	TRUE	2
sp|P59047|NALP5_HUMAN	ISQILTTSPSLK	TRUE	TRUE	1
sp|P60174|TPIS_HUMAN	SNVSDAVAQSTR	TRUE	TRUE	1
sp|Q587J8|ECAT1_HUMAN	ALAQDVATQK	TRUE	TRUE	1
sp|P59047|NALP5_HUMAN	NAQITPGVQHLWR	TRUE	FALSE	0
