# Supplementary material for: Characterization and quantification of proteins secreted by single human embryos prior to implantation
Source: EMBO Mol Med. 2015 Oct 16;7(11):1465–79. doi: 10.15252/emmm.201505344 (PMC4644378; doi:10.15252/emmm.201505344)
Supplement: Supplementary file 8 [file emmm0007-1465-sd8.zip › Table_EV7/Table_EV7.xlsx]

## Sheet: Sheet1
	PROTEIN ABUNDANCE (Intensity/Mw)
SAMPLES	GAPDH	ACTA	H2AX	SODM	ECAT1	NALP7 NALP2	ENPL	NALP5	TPIS
S01	14665.8	6173.69	2935.59	1133.36	-	386.935	956.877	448.569	638.012
S02	9413.26	1574.98	-	-	-	-	-	-	-
S03	6455.27	1772.69	7032.42	-	-	-	-	-	-
S04	5452.45	1059.27	2904.56	-	-	453.273	-	-	-
S05	4691.86	847.401	-	-	-	-	-	-	-
S06	3861.29	570.859	4659.1	-	-	-	-	-	-
S07	3065.93	660.676	1778.18	-	-	-	-	-	-
S08	2965.74	486.649	-	-	-	-	-	-	-
S09	2815.75	1670.83	941.646	-	-	-	-	-	-
S10	2747.47	384.198	-	-	-	-	-	-	-
S11	2664.06	531.58	-	-	-	-	-	-	-
S12	2245.16	1773.79	5534.76	-	-	-	-	-	-
S13	986.7	1344.36	-	-	-	-	585.4	-	-
S14	636.826	320.179	1970.1	-	-	-	-	-	-
S15	857.361	-	-	-	-	-	-	-	-
S16	1077.14	-	-	-	-	-	-	-	-
S17	1812.61	898.437	808.858	478.054	-	-	-	-	-
S18	4111.25	2096.68	992.441	1595.43	358.761	420.935	-	-	-
S19	990.342	-	-	-	-	-	-	-	-
S20	549.383	-	-	-	-	-	-	-	-
S21	2374.89	-	-	-	-	-	-	-	-
AVERAGE	3544.79	1385.39	2955.77	1068.95	358.761	420.381	771.138	448.569	638.012
