# Supplementary material for: Characterization and quantification of proteins secreted by single human embryos prior to implantation
Source: EMBO Mol Med. 2015 Oct 16;7(11):1465–79. doi: 10.15252/emmm.201505344 (PMC4644378; doi:10.15252/emmm.201505344)
Supplement: Supplementary file 9 [file emmm0007-1465-sd9.zip]

Archive with 3 entries (2 files):
- Table_EV8/
- Table_EV8/Table_EV8_README.txt
- Table_EV8/Table_EV8.xlsx
