# Supplementary material for: Characterization and quantification of proteins secreted by single human embryos prior to implantation
Source: EMBO Mol Med. 2015 Oct 16;7(11):1465–79. doi: 10.15252/emmm.201505344 (PMC4644378; doi:10.15252/emmm.201505344)
Supplement: Supplementary file 9 [file emmm0007-1465-sd9.zip › Table_EV8/Table_EV8.xlsx]

## Sheet: Sheet1
SAMPLES	Morph score	Karyotype	Sex	Patient age	Semen parameters (Count, motility)	Insemination method	GAPDH (Log10 attomoles)	ACTA (Log10 attomoles)	H2A family (Log10 attomoles)	Euploid	H2A family detected
S01	4Dc	46 XY -1q	M	35	100 M, 54%	IVF	4.166	3.791	3.468	N	Y
S02	4Cb	46 XX	F	31	4 M, 28%	ICSI	3.974	3.197	-	Y	N
S03	4Dc	45 XX	F	36	127 M, 67%	IVF	3.81	3.249	3.847	N	Y
S04	4Db	49 XY	M	31	38 M, 59%	ICSI	3.737	3.025	3.463	N	Y
S05	3Bc	46 XX	F	36	7 M, 40%	ICSI	3.671	2.928	-	Y	N
S06	4Dc	48 XX	F	36	127 M, 67%	IVF	3.587	2.757	3.668	N	Y
S07	4Db	45 XO	Turner	36	7 M, 40%	ICSI	3.487	2.82	3.25	N	Y
S08	4Dc	46 XX	F	31	4 M, 28%	ICSI	3.472	2.687	-	Y	N
S09	4Bc	46 XX	F	31	4 M, 28%	ICSI	3.45	3.223	2.974	Y	Y
S10	4Bb	46 XY	M	36	127 M, 67%	IVF	3.439	2.585	-	Y	N
S11	4Bc	46 XX	F	30	0.5 M, 11%	ICSI	3.426	2.726	-	Y	N
S12	4Db	46 XY	M	36	127 M, 67%	IVF	3.351	3.249	3.743	Y	Y
S13	4Cc	46 XY	M	33	0.5 M, 11%	ICSI	2.994	3.129	-	Y	N
S14	3Dc	46 XY	M	30	107 M, 67%	IVF	2.804	2.505	3.294	Y	Y
