# Supplementary material for: Characterization and quantification of proteins secreted by single human embryos prior to implantation
Source: EMBO Mol Med. 2015 Oct 16;7(11):1465–79. doi: 10.15252/emmm.201505344 (PMC4644378; doi:10.15252/emmm.201505344)
Supplement: Supplementary file 10 [file emmm0007-1465-sd10.zip › Table_EV9/Table_EV9.xlsx]

## Sheet: Sheet1
Protein	Median±MAD, n	Median±MAD, n	P-value
KARYOTYPE	Euploid	Aneuploid
GAPDH	3.294 ± 0.168, n=9	3.675 ± 0.285, n=5	0.029
ACTA	2.639 ± 0.511, n=9	2.763 ± 0.426, n=5	0.317
SEX	Female	Male
GAPDH	3.483 ± 0.261, n=7	3.2375 ± 0.706, n=6	0.295
ACTA	2.639 ± 0.458, n=7	2.829 ± 0.632, n=6	1
MORPHOLOGY	Good	Poor
GAPDH	3.300 ± 0.023, n=4	3.419 ± 0.449, n=10	0.539
ACTA	2.509 ± 0.327, n=4	2.829 ± 0.408, n=10	0.436
PT AGE	<35	≥35
GAPDH	3.307 ± 0.546, n=7	3.483 ± 0.280, n=7	0.318
ACTA	2.763 ± 0.377, n=7	2.639 ± 0.609, n=7	0.443
SEMEN	Normal (>15M, >40%)	Poor (<15M,<40%)
GAPDH	3.483 ± 0.424, n=7	3.336 ± 0.089, n=7	0.805
ACTA	2.763 ± 0.510, n=7	2.639 ± 0.385, n=7	0.798
INSEMINATION	IVF	ICSI
GAPDH	3.389 ± 0.436, n=6	3.346 ± 0.234, n=8	0.95
ACTA	2.734 ± 0.632, n=6	2.701 ± 0.359, n=8	0.846
	H2A family detected	H2A family not detected	P-value
Euploid	3	6	0.056
Aneuploid	5	0
Female	3	4	0.59
Male	4	2
Good Morph	1	3	0.24
Poor Morph	7	3
Pt Age <35	3	4	0.59
Pt Age >35	5	2
IVF	4	2	0.627
ICSI	4	4
Normal Semen	5	2	0.5921
Poor Semen	3	4
