# Supplementary material for: Characterization and quantification of proteins secreted by single human embryos prior to implantation
Source: EMBO Mol Med. 2015 Oct 16;7(11):1465–79. doi: 10.15252/emmm.201505344 (PMC4644378; doi:10.15252/emmm.201505344)
Supplement: Supplementary file 10 [file emmm0007-1465-sd10.zip › Table_EV9/Table_EV9_README.txt]

"Table EV9. Dataset statistical analyses. Patient age was considered in years at oocyte collection. Embryo morphology assessment was based on Gardner's blastocyst assessment criteria (Gardner & Leese, 1999; Gardner & Schoolcraft, 1998). Semen classification was based on the World Health Organization criteria for semen examination (WHO Laboratory Manual for the Examination and Processing of Human Semen, 5th edn, 2010). Semen parameters were considered normal if count >15 Millions/mL and >40% total motility. Protein abundance statistical analyses were performed using Mann-Whitney test (GAPDH and ACTA). MAD refers to Median Absolute Deviation. Protein detection statistical analyses were performed using Fisher's Exact test (H2AX protein family)."
