# Supplementary material for: Characterization and quantification of proteins secreted by single human embryos prior to implantation
Source: EMBO Mol Med. 2015 Oct 16;7(11):1465–79. doi: 10.15252/emmm.201505344 (PMC4644378; doi:10.15252/emmm.201505344)
Supplement: Supplementary file 12 [file emmm0007-1465-sd12.zip › Movie_EV2/Movie_EV2_README.txt]

Movie EV2. Examples of aspiration of cellular fragments during blastocentesis.
